# Supplementary material for: Phenome-wide association study using research participants’ self-reported data provides insight into the Th17 and IL-17 pathway
Source: PLoS One. 2017 Nov 1;12(11):e0186405. doi: 10.1371/journal.pone.0186405 (PMC5665418; doi:10.1371/journal.pone.0186405)
Supplement: S1 Table — List of genes evaluated as associated with Th17 and IL-17 pathway (Wikipathways https://www.wikipathways.org and pathway knowledge) (XLSX) [file pone.0186405.s002.xlsx]

## Sheet: S1 Table
Genes Evaluated that are in the TH17/IL17 pathway
IL17RA
IL23A
CCL20
IL22
IL17A
IL17F
TYK2
STAT3
RORC
IL21
IL19
IL9
IL36A
IL23R
IL6
TGFB1
PIK3CA
JAK1
JAK2
FLG
AHR
AKT1
CEBPB
CEBPD
CSNK2A1
CSNK2B
FLG2
GSK3B
IKBKB
IKBKG
IL12B
IL15
IL17B
IL17C
IL17D
IL17RB
IL17RC
IL17RD
IL17RE
IL20
IL25
LCK
MAP3K14
MAP3K7
MAPK
MAPK1
MAPK3
NFKB1
NFKBIB
NR1H4
PTGES2
RELA
SP1
TNFAIP3
TRAF3
TRAF3IP2
TRAF6
