# Supplementary material for: Phenome-wide association study using research participants’ self-reported data provides insight into the Th17 and IL-17 pathway
Source: PLoS One. 2017 Nov 1;12(11):e0186405. doi: 10.1371/journal.pone.0186405 (PMC5665418; doi:10.1371/journal.pone.0186405)
Supplement: S2 Table — Variants evaluated and traits reported as associated by combining data from multiple sources including the National Human Genome Research Institute (NHGRI) GWAS Catalog, the tables and supplementary materials of manuscripts archived in the NHGRI GWAS Catalog, and the database of Genotypes and Phenotypes (dbGaP), among others [5]. (XLSX) [file pone.0186405.s003.xlsx]

## Sheet: S2 Table
Gene	Variant Description	SNP	HGVS Name	Traits reported as associated with variant of interest and included in 23andMe database	Traits reported as associated with variant of interest that are not included in 23andMe database
IL17A	promotor	rs2275913	c.-197G>A
IL17F	His161Arg	rs763780	c.482A>G (p.His161Arg)		response to gemcitabine in pancreatic cancer
IL17RB	Gln484STOP	rs1043261	c.1450C>T (p.Gln484Ter)	intracranial aneurysm
IL23R	Arg381Gln	rs11209026	c.1142G>A (p.Arg381Gln)	Crohn's disease, inflammatory bowel disease, inflammatory skin disease, irritable bowel syndrome, psoriasis, psoriasis and crohn's disease combined, ulcerative colitis	multiple sclerosis, allergy to serum or vaccine, ankylosing spondylitis, atrophy of edentulous alveolar ridge, other diseases of the teeth and supporting structures, selective immunoglobulin a deficiency (igad)
RORC	reg region	rs4845604	c.70+225C>T	ulcerative colitis, inflammatory bowel disease, Crohn's disease
TRAF3IP2	Asp10Asn	rs33980500	c.28G>A (p.Asp10Asn)	psoriasis, psoriatic arthritis
TYK2	Ile684Ser	rs12720356	c.2051T>G (p.Ile684Ser)	Crohn's disease, inflammatory bowel disease, psoriasis and Crohn's disease combined, ulcerative colitis
