# Supplementary material for: Phenome-wide association study using research participants’ self-reported data provides insight into the Th17 and IL-17 pathway
Source: PLoS One. 2017 Nov 1;12(11):e0186405. doi: 10.1371/journal.pone.0186405 (PMC5665418; doi:10.1371/journal.pone.0186405)
Supplement: S3 Table — Association statistics (trait, description, gene, rs number, p-value, experiment wide q-value, number of cases, number of controls, OR and 95% confidence interval, number of participants, effect size and 95% confidence interval) from 23andMe analysis for traits with FDR significance level of 5%. We report OR for binary traits and effect sizes for quantitative traits including some traits that analyzed ordinal numbers. (XLSX) [file pone.0186405.s004.xlsx]

## Sheet: S3 Table
Trait	Phenotype Name	Description	Gene	rs number	p-value	FDR (All Expt)	Cases	Controls	OR	95% CI	N	Effect	95% CI
nexium_any_problems	problems with Nexium	neurological problems from Nexium (dizziness or headaches)	IL17RB	rs1043261	0.000129	0.0389158	262	1106	0.45	[0.28,0.70]
elbow_tendinitis	elbow tendinitis	had elbow tendinitis	IL17RB	rs1043261	0.000165	0.0416328	7054	36926	1.14	[1.06,1.21]
crohns_or_ulcerative_colitis	Crohn's disease or ulcerative colitis	Crohn's disease or ulcerative colitis	IL23R	rs11209026	8.01e-31	3.51559e-27	8480	312993	0.67	[0.62,0.72]
crohns	Crohn's disease	Crohn's disease	IL23R	rs11209026	6.63e-28	1.93994e-24	3399	320130	0.53	[0.47,0.60]
any_autoimmune	any autoimmune disease	cases report any of 25 types of autoimmune diseases and controls don't have any autoimmune diseases	IL23R	rs11209026	4.27e-23	9.37052e-20	58555	299949	0.88	[0.86,0.90]
psoriasis	psoriasis	psoriasis	IL23R	rs11209026	7.64e-20	1.11773e-16	20168	307381	0.82	[0.79,0.86]
ulcerative_colitis	ulcerative colitis	ulcerative colitis	IL23R	rs11209026	4.09e-13	5.12886e-10	5867	320827	0.75	[0.69,0.81]
iqb.took_meds_anti_tnf_alpha	took anti-TNFa medications	Cases report to have ever taken anti-TNFa drugs	IL23R	rs11209026	3.57e-11	3.91718e-08	3947	265338	0.72	[0.65,0.80]
any_immune	any immune disease	cases report to have some immune disease, controls don't have any	IL23R	rs11209026	5.8e-10	5.65693e-07	136769	220191	0.94	[0.92,0.96]
iqb.dandruff_frequency	dandruff frequency	How ofter do you have dandruff? (If you use treatments for your dandruff, please answer for the frequency of the occurrence without treatment.) (never/rarely/sometimes/often/always/not sure)	IL23R	rs11209026	7.53e-10	6.60983e-07					66980	-0.08	[-0.10,-0.05]
iqb.took_meds_prednisone_or_steroid	took prednisone/steroid	Cases have ever taken Prednisone or other steroids, controls don't	IL23R	rs11209026	7.3e-05	0.0256318	83232	179113	0.95	[0.93,0.98]
iqb.ever_diagnosed_autoimmune	autoimmune disease diagnosis	Cases have been diagnosed with 1 or more autoimmune dseases	IL23R	rs11209026	0.000105	0.0341367	11315	78168	0.89	[0.84,0.95]
nsaid_efficacy	combined NSAID efficacy	Efficacy of aspirin, ibuprofen or Aleve	IL23R	rs11209026	0.000189	0.044839	5516	50510	1.16	[1.07,1.25]
hair_curl	hair curl	Hair curl	RORC	rs4845604	1.13e-34	9.91914e-31					79690	-0.09	[-0.11,-0.08]
iqb.curlier_in_humidity	hair curl in humidity	hair increases waviness/curliness in human weather	RORC	rs4845604	9.81e-23	1.72224e-19	49770	45012	0.87	[0.85,0.90]
no_allergies	no allergies	lack any allergies	RORC	rs4845604	2.2e-06	0.0013794	148023	160015	1.04	[1.02,1.05]
iqb.took_meds_asthma_or_lung	took medications for asthma or other luncg conditions	took medications for asthma or other lung conditions (example is COPD)	RORC	rs4845604	1.74e-05	0.0080388	44564	223620	0.95	[0.93,0.97]
dog_allergy	dog allergy	dog allergy (controls have no allergies)	RORC	rs4845604	2.7e-05	0.0118503	13873	146038	0.92	[0.89,0.96]
any_animal_allergy	any animal allergy	any animal allergy	RORC	rs4845604	0.000164	0.0416328	28477	144108	0.95	[0.92,0.98]
any_autoimmune	any autoimmune disease	cases report any of 25 types of autoimmune diseases and controls don't have any autoimmune diseases	TRAF3IP2	rs33980500	1.73e-07	0.00012655	58555	299949	1.06	[1.04,1.09]
psoriasis	psoriasis	psoriasis	TRAF3IP2	rs33980500	3.19e-06	0.00186679	20168	307381	1.09	[1.05,1.13]
iqb.nose_bleeds	nose bleeds	Do you frequently develop nose bleeds?	TRAF3IP2	rs33980500	1.3e-05	0.00633967	7886	98632	0.87	[0.81,0.93]
male_pattern_meta	male-pattern balding	male-pattern balding in males with onset before 40	TRAF3IP2	rs33980500	5e-05	0.0205711	10013	9664	1.17	[1.08,1.26]
eye_image_blue_v_green_qt	eye color, blue vs green from image	eye color on the blue, greenish blue and green scale based on images	TRAF3IP2	rs33980500	5.33e-05	0.0205711					61865	-0.04	[-0.05,-0.02]
eyecolor_herc2_blue	eye color, HERC2 homozygous A	eye color on the 0 (blue) to 6 (dark brown) scale based on images and survey. Only included subjects with homozygous A allele at rs12913832	TRAF3IP2	rs33980500	5.39e-05	0.0205711					60541	-0.05	[-0.07,-0.02]
severe_acne	severe acne	Cases have ever been diagnosed with severe acne, controls haven't been diagnosed.	TRAF3IP2	rs33980500	5.9e-05	0.0215793	22616	247345	0.93	[0.89,0.96]
crohns_or_ulcerative_colitis	Crohn's disease or ulcerative colitis	Crohn's disease or ulcerative colitis	TRAF3IP2	rs33980500	0.000148	0.0416328	8480	312993	1.11	[1.05,1.17]
eyecolor_blue_v_green	eye color, vlue vs green	eye color determined from images. Green/greenish blue (case) versus blue (control)	TRAF3IP2	rs33980500	0.000166	0.0416328	31037	30741	0.92	[0.88,0.96]
male_pattern_grade_survival	male-pattern balding survival	male-pattern balding survival	TRAF3IP2	rs33980500	0.000174	0.042427					27351	0.08	[0.04,0.13]
weight	weight	weight in lbs	TYK2	rs12720356	5.14e-08	4.10172e-05					340493	0.88	[0.56,1.20]
height	height	height in inches	TYK2	rs12720356	1.57e-06	0.00106011					346050	0.06	[0.03,0.08]
tonsillectomy	tonsillectomy	tonsillectomy	TYK2	rs12720356	1.15e-05	0.00609296	66504	122411	1.06	[1.03,1.09]
crohns_or_ulcerative_colitis	Crohn's disease or ulcerative colitis	Crohn's disease or ulcerative colitis	TYK2	rs12720356	1.18e-05	0.00609296	8480	312993	1.12	[1.07,1.18]
iqb.acne_as_teenager	acne as a teenager	When you were a teenager, how would you describe the amount of acne you had? (none/mild/moderate/severe/very severe/not sure/not applicable)	TYK2	rs12720356	0.000105	0.0341367					58845	0.03	[0.02,0.05]
iqb.strep_throat	strep throat	number of occurences of strep throat	TYK2	rs12720356	0.00012	0.03762					76235	0.04	[0.02,0.05]
BMI	body mass index	body mass index	TYK2	rs12720356	0.000133	0.0389158					335708	0.09	[0.04,0.14]
			q-value<=0.05
