# Supplementary material for: Phenome-wide association study using research participants’ self-reported data provides insight into the Th17 and IL-17 pathway
Source: PLoS One. 2017 Nov 1;12(11):e0186405. doi: 10.1371/journal.pone.0186405 (PMC5665418; doi:10.1371/journal.pone.0186405)
Supplement: S4 Table — Association statistics (trait, description, gene, rs number, p-value, experiment wide q-value, number of cases, number of controls, OR and 95% confidence interval, number of participants, effect size and 95% confidence interval) from 23andMe analysis for traits and levels of significance. We report OR for binary traits and effect sizes for quantitative traits including some traits that analyzed ordinal numbers. (XLSX) [file pone.0186405.s005.xlsx]

## Sheet: S4 Table
Trait	Gene	rs number	p-value	FDR (All Expt)	Cases	Controls	OR	95% CI	N	Effect	95% CI
morning_person	IL17A	rs2275913	0.00255	0.204	77733	90679	1.0233	[1.0081,1.0387]
rosacea_all	IL17A	rs2275913	0.00274	0.211	21102	267702	1.0328	[1.0113,1.0549]
dental_superstar	IL17A	rs2275913	0.00278	0.212	7758	109210	1.0561	[1.0191,1.0945]
nose_j	IL17A	rs2275913	0.00899	0.388	10153	58286	1.0428	[1.0106,1.0761]
grasses_allergy_clean	IL17A	rs2275913	0.0131	0.473	32423	65751	0.9751	[0.9559,0.9947]
angioplasty	IL17A	rs2275913	0.0142	0.497	1925	82703	1.0903	[1.0177,1.1680]
played_hiking	IL17A	rs2275913	0.015	0.508	6133	36643	1.0514	[1.0099,1.0947]
iqb.rotator_cuff_tear	IL17A	rs2275913	0.016	0.518	11569	93511	1.0365	[1.0067,1.0672]
pd_family_history	IL17A	rs2275913	0.0161	0.52	13155	73264	1.0346	[1.0064,1.0637]
peanut_allergy_broad	IL17A	rs2275913	0.0235	0.6	2195	180141	1.0749	[1.0100,1.1440]
antidepressant_side_effect_nausea_vomiting	IL17A	rs2275913	0.0236	0.6	1551	20537	0.9136	[0.8445,0.9883]
serious_side_effects_opium_alkaloids	IL17A	rs2275913	0.0244	0.61	984	30917	0.8950	[0.8122,0.9863]
multiple_sclerosis	IL17A	rs2275913	0.0251	0.616	1763	318220	1.0825	[1.0102,1.1600]
serious_side_effects_codeine	IL17A	rs2275913	0.027	0.632	759	30930	0.8837	[0.7914,0.9867]
nose_k	IL17A	rs2275913	0.0281	0.632	3381	65137	0.9422	[0.8933,0.9938]
hearing_loss	IL17A	rs2275913	0.0287	0.635	14482	72114	1.0321	[1.0033,1.0618]
iqb.intestinal_parasite	IL17A	rs2275913	0.0301	0.641	14779	88614	1.0291	[1.0028,1.0561]
PD_all_lrrk2y	IL17A	rs2275913	0.0304	0.644	200	767	1.3437	[1.0288,1.7549]
benadryl_drowsy	IL17A	rs2275913	0.0306	0.644	29040	9676	0.9622	[0.9292,0.9964]
iqb.tmj	IL17A	rs2275913	0.0312	0.65	11260	55220	0.9664	[0.9369,0.9970]
open_heart_surgery	IL17A	rs2275913	0.0333	0.674	907	83789	0.8980	[0.8128,0.9921]
paralysis	IL17A	rs2275913	0.0347	0.688	733	86379	0.8886	[0.7958,0.9923]
iqb.took_meds_adhd_add	IL17A	rs2275913	0.0351	0.692	23095	246656	1.0224	[1.0016,1.0437]
cavities_many	IL17A	rs2275913	0.0377	0.709	90621	26109	0.9764	[0.9546,0.9986]
alcohol_non_loaded	IL17A	rs2275913	0.0393	0.709	162	1471	1.3007	[1.0142,1.6681]
iqb.any_biological_children	IL17A	rs2275913	0.0405	0.711	54195	30868	0.9751	[0.9519,0.9989]
rheumatic_fever	IL17A	rs2275913	0.0441	0.725	1057	83386	1.0965	[1.0028,1.1991]
basal_cell_carcinoma	IL17A	rs2275913	0.0461	0.725	19835	322482	0.9776	[0.9560,0.9996]
any_asthma_rhinitis	IL17A	rs2275913	0.0462	0.725	20425	44184	0.9750	[0.9511,0.9996]
iqb.wiggle_ears	IL17A	rs2275913	0.0464	0.725	30579	79484	1.0204	[1.0003,1.0409]
naproxen_liver	IL17A	rs2275913	0.0478	0.725	198	40115	1.2282	[1.0035,1.5031]
depression_meta_female_only	IL17A	rs2275913	0.0483	0.727	18336	34882	0.9734	[0.9477,0.9998]
antihistamine_efficacy	IL17A	rs2275913	0.0491	0.728	8188	24101	1.0381	[1.0002,1.0775]
iqb.elevated_intraocular_pressure	IL17A	rs2275913	0.0518	0.739	3304	34294	0.9482	[0.8987,1.0005]
ponv_any	IL17A	rs2275913	0.0524	0.742	6420	15223	0.9554	[0.9124,1.0005]
bitter_non_loaded	IL17A	rs2275913	0.0531	0.743	746	581	0.8444	[0.7113,1.0024]
photic_sneeze	IL17A	rs2275913	0.0532	0.743	36682	76849	0.9818	[0.9637,1.0003]
played_gymnastics	IL17A	rs2275913	0.0551	0.75	782	43553	1.1082	[0.9982,1.2302]
requip_response	IL17A	rs2275913	0.0551	0.75	241	841	1.2400	[0.9960,1.5438]
ponv_one_surgery	IL17A	rs2275913	0.0567	0.75	10648	21449	0.9653	[0.9309,1.0010]
military	IL17A	rs2275913	0.0571	0.75	17604	91949	1.0262	[0.9992,1.0538]
red_hair_cc	IL17A	rs2275913	0.0577	0.756	24784	83337	1.0209	[0.9993,1.0429]
panic	IL17A	rs2275913	0.0578	0.756	28303	266680	0.9823	[0.9642,1.0006]
can_lift_both_eyebrows	IL17A	rs2275913	0.0581	0.757	14999	55220	1.0267	[0.9991,1.0551]
aleve_stomach	IL17A	rs2275913	0.0588	0.76	8970	30067	0.9662	[0.9323,1.0013]
endometriosis	IL17A	rs2275913	0.0591	0.761	14870	90988	1.0253	[0.9991,1.0523]
iqb.plays_a_musical_instrument	IL17A	rs2275913	0.0611	0.763	41030	66126	0.9825	[0.9646,1.0008]
ever_pregnant	IL17A	rs2275913	0.0613	0.763	111118	58147	0.9837	[0.9668,1.0008]
eyecolor_blue_v_green	IL17A	rs2275913	0.0616	0.764	31037	30741	1.0228	[0.9989,1.0472]
flat_feet	IL17A	rs2275913	0.0632	0.764	9647	31839	0.9682	[0.9357,1.0018]
eggs_allergy	IL17A	rs2275913	0.0635	0.765	2129	147694	1.0621	[0.9968,1.1317]
requip_only_response	IL17A	rs2275913	0.0636	0.765	50	57	1.8012	[0.9527,3.4055]
peanut_allergy	IL17A	rs2275913	0.065	0.765	1930	147751	1.0649	[0.9963,1.1381]
iqb.acid_reflux_meds	IL17A	rs2275913	0.0652	0.765	26866	74295	0.9803	[0.9598,1.0013]
eating_disorder	IL17A	rs2275913	0.066	0.77	6247	273351	0.9650	[0.9289,1.0024]
iqb.oral_corticosteroid_ever	IL17A	rs2275913	0.0674	0.782	42137	52958	0.9820	[0.9630,1.0013]
iqb.strabismus	IL17A	rs2275913	0.0678	0.782	5154	104680	1.0394	[0.9972,1.0834]
lupus	IL17A	rs2275913	0.0681	0.783	1715	316383	0.9358	[0.8712,1.0052]
iqb.sma_dx	IL17A	rs2275913	0.0701	0.788	138	102326	0.7910	[0.6115,1.0232]
bunion	IL17A	rs2275913	0.0709	0.788	16103	115593	0.9767	[0.9519,1.0020]
iqb.tongue_curl	IL17A	rs2275913	0.0724	0.789	53692	14149	0.9749	[0.9483,1.0023]
high_arches	IL17A	rs2275913	0.0737	0.794	17077	54278	1.0241	[0.9977,1.0511]
PD_all_pop_con_no_fh	IL17A	rs2275913	0.0743	0.794	9945	386253	1.0278	[0.9973,1.0593]
ponv_two_surgeries	IL17A	rs2275913	0.0766	0.805	5034	15278	0.9556	[0.9088,1.0049]
serious_side_effects_erythromycin	IL17A	rs2275913	0.0766	0.805	472	30972	0.8832	[0.7690,1.0143]
aspirin_bleeding	IL17A	rs2275913	0.0781	0.809	788	52106	1.0977	[0.9900,1.2172]
naproxen_gi_bleeding	IL17A	rs2275913	0.0783	0.809	401	39913	0.8754	[0.7541,1.0163]
antidepressant_side_effect_sleep_difficulty	IL17A	rs2275913	0.0789	0.809	9451	23798	1.0325	[0.9963,1.0700]
penicillin_allergy	IL17A	rs2275913	0.0808	0.809	15488	145799	1.0225	[0.9973,1.0483]
mpn_or_v617f	IL17A	rs2275913	0.0811	0.809	1174	239965	0.9260	[0.8491,1.0099]
infertility_female	IL17A	rs2275913	0.083	0.809	2863	38419	1.0512	[0.9936,1.1121]
crohns	IL17A	rs2275913	0.0838	0.81	3399	320130	0.9561	[0.9086,1.0061]
gall_bladder_removal	IL17A	rs2275913	0.0852	0.81	6848	77710	0.9672	[0.9312,1.0047]
iqb.carpal_tunnel	IL17A	rs2275913	0.0863	0.81	14343	88095	1.0236	[0.9967,1.0512]
PD_all_pop_con	IL17A	rs2275913	0.0863	0.81	9945	392854	1.0267	[0.9963,1.0581]
heart_face	IL17A	rs2275913	0.0864	0.81	9041	59552	1.0293	[0.9959,1.0638]
postpartum_depression	IL17A	rs2275913	0.0878	0.81	12728	45130	0.9747	[0.9463,1.0038]
nose_h	IL17A	rs2275913	0.0892	0.81	2012	66512	0.9437	[0.8826,1.0091]
iqb.play_music_before_age_8	IL17A	rs2275913	0.0912	0.81	32664	73245	0.9832	[0.9641,1.0027]
gallstones_or_gall_bladder_removal	IL17A	rs2275913	0.0931	0.813	18601	167035	0.9803	[0.9578,1.0033]
ponv_mod_severe	IL17A	rs2275913	0.0943	0.813	13611	21316	0.9719	[0.9400,1.0049]
iqb.learn_language_as_adult	IL17A	rs2275913	0.0948	0.813	24188	43458	0.9801	[0.9573,1.0035]
played_martial_arts	IL17A	rs2275913	0.095	0.813	1302	42110	0.9314	[0.8567,1.0127]
ibuprofen_liver	IL17A	rs2275913	0.0952	0.813	392	53870	1.1324	[0.9793,1.3095]
male_infertility_iqb	IL17A	rs2275913	0.0959	0.813	815	29325	1.0917	[0.9849,1.2100]
iqb.congenital_heart_defect	IL17A	rs2275913	0.0966	0.813	6355	132227	1.0322	[0.9944,1.0715]
iqb.infertility	IL17A	rs2275913	0.0969	0.813	3868	54977	1.0423	[0.9926,1.0945]
iqb.alzheimers_fh	IL17A	rs2275913	0.0982	0.813	22048	53083	0.9805	[0.9578,1.0037]
pollen_allergy_meta	IL17A	rs2275913	0.0983	0.813	44780	61685	0.9848	[0.9670,1.0029]
iqb.daily_aspirin	IL17A	rs2275913	0.0988	0.813	25399	77818	0.9803	[0.9574,1.0037]
bleeding_tendency	IL17A	rs2275913	0.0994	0.813	1562	84416	1.0645	[0.9884,1.1464]
mycin_drug_allergy_clean	IL17A	rs2275913	0.0996	0.813	2834	97661	0.9539	[0.9017,1.0091]
cataract	IL17A	rs2275913	0.103	0.815	11316	75992	0.9710	[0.9372,1.0060]
emphysema	IL17A	rs2275913	0.103	0.815	683	83927	1.0971	[0.9819,1.2259]
ibuprofen_stomach	IL17A	rs2275913	0.106	0.818	14758	48824	0.9774	[0.9506,1.0049]
depression_meta	IL17A	rs2275913	0.107	0.819	28746	78079	0.9832	[0.9632,1.0036]
nose_o	IL17A	rs2275913	0.109	0.827	5154	63329	0.9655	[0.9248,1.0079]
iqb.ganglion_cyst_foot	IL17A	rs2275913	0.11	0.827	2790	97209	1.0466	[0.9899,1.1066]
parent_died_before_65	IL17A	rs2275913	0.111	0.827	11364	27993	0.9739	[0.9428,1.0061]
propionic_acid_any_serious_gi_problems_or_pain	IL17A	rs2275913	0.111	0.827	7094	47645	0.9699	[0.9340,1.0071]
iqb.otosclerosis	IL17A	rs2275913	0.112	0.828	573	93239	0.9049	[0.7994,1.0244]
antidepressant_side_effect_tremor	IL17A	rs2275913	0.115	0.831	4019	29031	0.9611	[0.9148,1.0098]
iqb.dot_memory_problems	IL17A	rs2275913	0.116	0.831	2989	47996	1.0456	[0.9892,1.1051]
peanut_allergy_clean	IL17A	rs2275913	0.117	0.831	1910	107860	1.0551	[0.9868,1.1281]
breast_biopsy	IL17A	rs2275913	0.12	0.836	7300	34070	1.0319	[0.9919,1.0736]
plantar_warts	IL17A	rs2275913	0.121	0.836	25223	38624	0.9814	[0.9584,1.0050]
nsaid_any_serious_gi_problems_or_pain	IL17A	rs2275913	0.123	0.836	9089	47213	0.9737	[0.9412,1.0073]
sleep_apnea	IL17A	rs2275913	0.123	0.836	14399	107192	0.9794	[0.9537,1.0057]
bone_fracture_repair	IL17A	rs2275913	0.124	0.836	10340	73832	1.0246	[0.9934,1.0567]
diminished_ovarian_reserve	IL17A	rs2275913	0.124	0.836	1092	60351	0.9319	[0.8516,1.0199]
lactose_non_loaded	IL17A	rs2275913	0.124	0.836	537	2230	0.8909	[0.7684,1.0329]
hepatitis_c	IL17A	rs2275913	0.125	0.836	1873	280671	1.0544	[0.9856,1.1279]
eggs_allergy_clean	IL17A	rs2275913	0.129	0.842	2109	101176	1.0508	[0.9859,1.1200]
ulcerative_colitis	IL17A	rs2275913	0.129	0.842	5867	320827	1.0302	[0.9914,1.0706]
any_neurological	IL17A	rs2275913	0.13	0.842	38337	314052	1.0125	[0.9964,1.0288]
ibuprofen_any_serious_gi_problems_or_pain	IL17A	rs2275913	0.131	0.842	5608	48656	0.9684	[0.9289,1.0097]
nonagenarian_family	IL17A	rs2275913	0.131	0.842	28930	18623	1.0214	[0.9937,1.0500]
iqb.iodine_treatment_ever	IL17A	rs2275913	0.133	0.842	1061	59244	0.9324	[0.8508,1.0218]
acid_reflux	IL17A	rs2275913	0.135	0.842	46182	129109	0.9879	[0.9723,1.0038]
any_psychiatric	IL17A	rs2275913	0.135	0.842	105124	222327	0.9915	[0.9806,1.0026]
iqb.radiation_therapy	IL17A	rs2275913	0.135	0.842	3649	98303	0.9625	[0.9153,1.0121]
iqb.sae_cholesterol_meds	IL17A	rs2275913	0.136	0.842	8514	57484	1.0261	[0.9919,1.0616]
jak2_v617f_cc	IL17A	rs2275913	0.136	0.842	485	240037	0.9027	[0.7884,1.0335]
iqb.cheated_on_partner	IL17A	rs2275913	0.137	0.842	30018	63951	0.9846	[0.9647,1.0050]
rotator_conservative	IL17A	rs2275913	0.137	0.842	3129	34483	1.0429	[0.9868,1.1021]
iqb.restless_leg_syndrome	IL17A	rs2275913	0.138	0.842	9973	101204	1.0236	[0.9926,1.0555]
iqb.childhood_ear_infections	IL17A	rs2275913	0.139	0.842	53736	85231	0.9879	[0.9721,1.0039]
ibuprofen_kidney	IL17A	rs2275913	0.14	0.845	436	53828	1.1102	[0.9669,1.2749]
iqb.fainted_exercise	IL17A	rs2275913	0.146	0.847	2866	42935	0.9587	[0.9056,1.0150]
iqb.bruise_easily	IL17A	rs2275913	0.149	0.847	37848	59424	1.0159	[0.9944,1.0378]
juvenile_autism	IL17A	rs2275913	0.15	0.847	217	312387	0.8620	[0.7031,1.0568]
farsightedness	IL17A	rs2275913	0.151	0.847	25625	60739	0.9828	[0.9597,1.0064]
iqb.teeth_grinding	IL17A	rs2275913	0.152	0.847	48429	53063	0.9866	[0.9686,1.0050]
mosquito_bit_more	IL17A	rs2275913	0.152	0.847	11509	14832	0.9729	[0.9370,1.0102]
pollen_allergy_clean	IL17A	rs2275913	0.152	0.847	44780	53454	0.9864	[0.9680,1.0051]
dyslexia	IL17A	rs2275913	0.153	0.847	5202	140863	1.0304	[0.9890,1.0735]
stretch_marks_pregnancy	IL17A	rs2275913	0.154	0.847	24681	17420	0.9791	[0.9511,1.0080]
iqb.varicose_veins_legs	IL17A	rs2275913	0.155	0.847	27992	80225	1.0155	[0.9942,1.0372]
played_lacrosse	IL17A	rs2275913	0.156	0.847	138	45290	0.8309	[0.6415,1.0762]
sunburns	IL17A	rs2275913	0.157	0.847	29443	53449	1.0159	[0.9940,1.0383]
iqb.braces	IL17A	rs2275913	0.158	0.847	35594	51860	0.9850	[0.9645,1.0059]
depression	IL17A	rs2275913	0.161	0.847	78949	239009	0.9913	[0.9793,1.0035]
hbp_or_preeclampsia_pc	IL17A	rs2275913	0.163	0.847	11522	196903	1.0201	[0.9920,1.0491]
non_cancerous_breast_mass	IL17A	rs2275913	0.164	0.847	1838	14037	1.0532	[0.9792,1.1329]
congenital_heart_defect	IL17A	rs2275913	0.165	0.847	8362	323134	1.0232	[0.9907,1.0568]
antidepressant_side_effect_erectile_trouble	IL17A	rs2275913	0.166	0.847	1556	20532	1.0590	[0.9766,1.1483]
iqb.born_with_teeth	IL17A	rs2275913	0.167	0.847	433	83340	1.1032	[0.9602,1.2674]
iqb.farsighted	IL17A	rs2275913	0.167	0.847	24256	57241	0.9830	[0.9593,1.0072]
iqb.wisdom_teeth_for_medical	IL17A	rs2275913	0.167	0.847	33176	32999	0.9841	[0.9620,1.0067]
played_volleyball	IL17A	rs2275913	0.168	0.849	1203	42955	1.0615	[0.9754,1.1551]
played_cycling	IL17A	rs2275913	0.169	0.851	7141	34457	1.0273	[0.9887,1.0675]
played_racquet_sports	IL17A	rs2275913	0.17	0.853	1204	43291	0.9410	[0.8625,1.0266]
can_lift_right_eyebrow	IL17A	rs2275913	0.171	0.853	26087	44051	1.0163	[0.9931,1.0400]
preeclampsia_or_hbp	IL17A	rs2275913	0.171	0.853	11528	63512	1.0208	[0.9911,1.0514]
iqb.thickened_skin	IL17A	rs2275913	0.172	0.855	1849	82253	0.9532	[0.8896,1.0213]
myocarditis	IL17A	rs2275913	0.172	0.855	1421	314348	0.9470	[0.8756,1.0242]
earlobes	IL17A	rs2275913	0.174	0.855	43428	15416	1.0192	[0.9916,1.0476]
joint_surgery	IL17A	rs2275913	0.174	0.855	6746	77537	0.9744	[0.9385,1.0116]
iqb.dark_chocolate_sneeze	IL17A	rs2275913	0.175	0.855	2076	145041	1.0454	[0.9806,1.1145]
intestinal_polyps	IL17A	rs2275913	0.176	0.855	1767	83335	0.9522	[0.8869,1.0223]
menopausal_status	IL17A	rs2275913	0.176	0.855	23125	9963	0.9529	[0.8886,1.0219]
osteoporosis	IL17A	rs2275913	0.176	0.855	4687	80209	1.0330	[0.9856,1.0827]
anti_TNF_side_effect_infection	IL17A	rs2275913	0.177	0.856	288	1294	0.8713	[0.7127,1.0652]
iqb.autism_fh	IL17A	rs2275913	0.178	0.856	5068	87188	0.9713	[0.9309,1.0134]
iqb.non_identical_twin	IL17A	rs2275913	0.178	0.856	774	56742	0.9294	[0.8353,1.0342]
gxe_PD_all_concussion_lost_consciousness_before_PD	IL17A	rs2275913	0.179	0.857	1132	5821	0.9371	[0.8523,1.0304]
iqb.retinal_detachment	IL17A	rs2275913	0.179	0.857	1261	65621	1.0585	[0.9744,1.1500]
male_infertility	IL17A	rs2275913	0.18	0.858	7487	42377	1.0255	[0.9885,1.0639]
antidepressant_side_effect_headaches	IL17A	rs2275913	0.181	0.858	2249	19837	0.9561	[0.8952,1.0212]
gest_diabetes	IL17A	rs2275913	0.182	0.858	5581	101734	0.9728	[0.9342,1.0130]
endurance_sports	IL17A	rs2275913	0.184	0.86	17617	28017	1.0194	[0.9909,1.0486]
sweet_tooth	IL17A	rs2275913	0.184	0.86	61432	157088	0.9906	[0.9769,1.0045]
iqb.shaves_legs	IL17A	rs2275913	0.186	0.86	6800	46231	1.0267	[0.9874,1.0675]
aspirin_allergy_clean	IL17A	rs2275913	0.19	0.862	1314	101220	0.9470	[0.8727,1.0276]
iqb.tamoxifen	IL17A	rs2275913	0.19	0.862	539	769	1.1174	[0.9467,1.3188]
omeprazole_any_gi_problems	IL17A	rs2275913	0.192	0.865	373	2876	0.8971	[0.7615,1.0570]
iqb.numb_extremities	IL17A	rs2275913	0.193	0.866	23728	38557	1.0162	[0.9919,1.0412]
iqb.warfarin_ever	IL17A	rs2275913	0.193	0.866	8258	99048	1.0232	[0.9885,1.0592]
mental_retardation	IL17A	rs2275913	0.193	0.866	410	86359	0.9072	[0.7828,1.0513]
iqb.dry_eyes_procedure	IL17A	rs2275913	0.194	0.866	8858	145750	1.0216	[0.9892,1.0550]
juvenile_t1d	IL17A	rs2275913	0.194	0.866	193	319232	0.8678	[0.6994,1.0768]
hepatitis_b	IL17A	rs2275913	0.196	0.867	2084	280457	1.0433	[0.9785,1.1124]
fraternal_multiples	IL17A	rs2275913	0.2	0.871	2920	38375	1.0373	[0.9809,1.0969]
iqb.hearing_aid	IL17A	rs2275913	0.2	0.871	7454	149531	1.0244	[0.9874,1.0628]
iqb.rem_sleep_behavior_disorder	IL17A	rs2275913	0.2	0.871	2410	150364	1.0398	[0.9797,1.1037]
thyroid_cancer	IL17A	rs2275913	0.202	0.871	1621	343605	0.9534	[0.8858,1.0260]
low_testosterone	IL17A	rs2275913	0.204	0.871	8017	80589	0.9778	[0.9445,1.0123]
iqb.took_meds_dep_anx_mentalhealth	IL17A	rs2275913	0.205	0.871	93998	173108	0.9922	[0.9802,1.0043]
single	IL17A	rs2275913	0.205	0.871	48166	100779	1.0106	[0.9942,1.0273]
yellow_jackets_allergy_clean	IL17A	rs2275913	0.205	0.871	3918	96989	0.9695	[0.9241,1.0171]
iqb.snore	IL17A	rs2275913	0.206	0.871	39712	56479	0.9873	[0.9678,1.0071]
iqb.fraternal_twin	IL17A	rs2275913	0.207	0.871	1182	87170	0.9463	[0.8683,1.0313]
iqb.took_meds_blood_sugar	IL17A	rs2275913	0.207	0.871	5509	81687	1.0271	[0.9854,1.0706]
sweet_v_salty	IL17A	rs2275913	0.207	0.871	61432	71855	0.9897	[0.9739,1.0057]
bunionectomy	IL17A	rs2275913	0.209	0.872	2106	82211	0.9587	[0.8976,1.0240]
alcohol_cc	IL17A	rs2275913	0.211	0.875	291	3416	1.1243	[0.9363,1.3501]
iqb.gingivitis	IL17A	rs2275913	0.214	0.875	28492	73298	1.0131	[0.9926,1.0340]
migraine_ICHD_without_aura	IL17A	rs2275913	0.215	0.876	10358	277970	0.9816	[0.9531,1.0109]
skin_tags	IL17A	rs2275913	0.218	0.879	31415	51834	1.0136	[0.9921,1.0355]
angina	IL17A	rs2275913	0.219	0.879	7207	308606	0.9780	[0.9440,1.0133]
gastrectomy	IL17A	rs2275913	0.22	0.879	287	84314	1.1129	[0.9387,1.3194]
naproxen_any_serious_gi_problems_or_pain	IL17A	rs2275913	0.221	0.879	3526	36797	0.9682	[0.9192,1.0197]
nonagenarian_parent	IL17A	rs2275913	0.223	0.88	11663	394452	1.0197	[0.9882,1.0522]
nsaid_stomach	IL17A	rs2275913	0.223	0.88	10447	48014	0.9803	[0.9493,1.0123]
iqb.whistle	IL17A	rs2275913	0.227	0.884	95998	17403	0.9851	[0.9615,1.0093]
psoriasis	IL17A	rs2275913	0.227	0.884	20168	307381	1.0132	[0.9919,1.0350]
gastric_bypass_surgery	IL17A	rs2275913	0.229	0.884	644	83965	1.0731	[0.9569,1.2033]
iqb.identical_twin	IL17A	rs2275913	0.229	0.884	1024	158860	1.0574	[0.9657,1.1577]
iqb.gallstones	IL17A	rs2275913	0.232	0.885	15635	139789	0.9847	[0.9600,1.0100]
iqb.chest_pain_exercise	IL17A	rs2275913	0.233	0.885	16634	76189	1.0154	[0.9902,1.0413]
aspirin_allergy	IL17A	rs2275913	0.236	0.886	1327	147824	0.9521	[0.8776,1.0329]
honeybee_allergy_clean	IL17A	rs2275913	0.236	0.886	3667	98234	0.9706	[0.9239,1.0198]
t1d	IL17A	rs2275913	0.236	0.886	2260	318656	1.0379	[0.9761,1.1036]
wheat_allergy	IL17A	rs2275913	0.237	0.889	3075	148661	1.0327	[0.9791,1.0892]
elbow_tendinitis_conservative	IL17A	rs2275913	0.238	0.889	603	37404	0.9298	[0.8235,1.0498]
iqb.fresh_cantaloupe_yummy	IL17A	rs2275913	0.238	0.889	85119	14756	0.9842	[0.9586,1.0106]
aspirin_any_serious_gi_problems_or_pain	IL17A	rs2275913	0.239	0.89	4401	48489	0.9725	[0.9284,1.0188]
mycin_drug_allergy	IL17A	rs2275913	0.239	0.89	2878	147605	0.9672	[0.9149,1.0225]
migraine_ICHD	IL17A	rs2275913	0.241	0.892	22644	274703	0.9879	[0.9679,1.0083]
sudafed_jitter	IL17A	rs2275913	0.242	0.892	19464	29471	0.9839	[0.9576,1.0110]
atheist_or_agnostic	IL17A	rs2275913	0.243	0.892	25772	38660	0.9855	[0.9617,1.0100]
any_infectious	IL17A	rs2275913	0.244	0.894	163562	30280	0.9890	[0.9707,1.0076]
played_rowing	IL17A	rs2275913	0.244	0.894	412	44513	1.0889	[0.9441,1.2559]
multiples	IL17A	rs2275913	0.245	0.894	3503	58921	1.0305	[0.9796,1.0840]
rotator	IL17A	rs2275913	0.246	0.895	4308	34405	1.0288	[0.9806,1.0795]
mastectomy	IL17A	rs2275913	0.248	0.897	926	40511	0.9437	[0.8551,1.0415]
muscle_cc	IL17A	rs2275913	0.249	0.898	2352	2010	0.9487	[0.8676,1.0375]
iqb.wiggle_nose	IL17A	rs2275913	0.251	0.899	76853	65184	1.0091	[0.9936,1.0250]
tree_nuts_allergy	IL17A	rs2275913	0.251	0.899	3291	147558	1.0307	[0.9790,1.0851]
iqb.talk_versus_listen	IL17A	rs2275913	0.252	0.899	77127	48381	1.0100	[0.9930,1.0273]
healthy_old	IL17A	rs2275913	0.253	0.899	20019	205724	0.9872	[0.9656,1.0093]
hyperandrogenism	IL17A	rs2275913	0.253	0.899	1635	83052	0.9581	[0.8902,1.0313]
lumpectomy	IL17A	rs2275913	0.253	0.899	2835	38539	1.0342	[0.9763,1.0956]
religious_or_spiritual	IL17A	rs2275913	0.253	0.899	38694	25794	1.0144	[0.9898,1.0395]
no_allergies	IL17A	rs2275913	0.257	0.9	148023	160015	0.9939	[0.9834,1.0045]
oats_allergy	IL17A	rs2275913	0.258	0.9	775	147926	1.0624	[0.9569,1.1794]
gerd_broad	IL17A	rs2275913	0.26	0.901	88456	235794	0.9933	[0.9818,1.0050]
penicillin_allergy_clean	IL17A	rs2275913	0.261	0.902	15372	95524	1.0148	[0.9892,1.0411]
chocolate	IL17A	rs2275913	0.262	0.903	41586	49112	0.9889	[0.9698,1.0084]
iqb.lobular_carcinoma_in_situ	IL17A	rs2275913	0.262	0.903	203	9998	0.8873	[0.7190,1.0950]
codeine_constipation	IL17A	rs2275913	0.269	0.906	10435	32885	0.9815	[0.9494,1.0146]
played_snowboarding	IL17A	rs2275913	0.269	0.906	656	44488	0.9362	[0.8325,1.0527]
celiac	IL17A	rs2275913	0.27	0.907	4233	310736	1.0258	[0.9805,1.0731]
iqb.elbow_tendinitis	IL17A	rs2275913	0.276	0.91	21495	78985	1.0128	[0.9899,1.0362]
non_hodgkins_lymphoma	IL17A	rs2275913	0.276	0.91	989	341902	0.9492	[0.8639,1.0428]
polio	IL17A	rs2275913	0.276	0.91	498	84380	0.9290	[0.8133,1.0612]
heart_valve_surgery	IL17A	rs2275913	0.279	0.91	399	84305	0.9215	[0.7943,1.0692]
hyperemesis_pc	IL17A	rs2275913	0.279	0.91	977	207596	1.0528	[0.9594,1.1554]
linemen_plus_NFL	IL17A	rs2275913	0.279	0.91	145	232116	1.1413	[0.8997,1.4479]
iqb.estrogen_bc_hrt	IL17A	rs2275913	0.282	0.91	4325	16032	0.9724	[0.9241,1.0232]
aortic_aneurysm	IL17A	rs2275913	0.283	0.91	1482	317966	0.9588	[0.8876,1.0356]
phobia	IL17A	rs2275913	0.283	0.91	5721	273734	0.9787	[0.9411,1.0180]
round_face	IL17A	rs2275913	0.283	0.91	13398	55170	0.9846	[0.9572,1.0129]
serious_side_effects_morphine	IL17A	rs2275913	0.283	0.91	436	30973	0.9249	[0.8017,1.0670]
female_pattern_less_strict_early	IL17A	rs2275913	0.284	0.911	2926	8878	0.9611	[0.8936,1.0336]
biopsy_non_breast	IL17A	rs2275913	0.285	0.912	17023	66824	0.9862	[0.9613,1.0117]
brain_surgery	IL17A	rs2275913	0.285	0.912	1026	83749	0.9508	[0.8668,1.0431]
naproxen_ulcer	IL17A	rs2275913	0.285	0.912	363	39953	1.0866	[0.9337,1.2646]
oats_allergy_clean	IL17A	rs2275913	0.286	0.913	769	102501	1.0587	[0.9536,1.1753]
serious_side_effects_antibiotics	IL17A	rs2275913	0.286	0.913	487	30963	0.9290	[0.8112,1.0640]
trees_allergy_clean	IL17A	rs2275913	0.293	0.921	31107	66101	0.9892	[0.9694,1.0094]
any_ponv	IL17A	rs2275913	0.294	0.921	21532	21647	0.9843	[0.9557,1.0138]
heart_metabolic_disease_60	IL17A	rs2275913	0.295	0.921	99224	28015	1.0108	[0.9907,1.0313]
ibuprofen_bleeding	IL17A	rs2275913	0.298	0.922	279	53984	1.0965	[0.9226,1.3030]
can_lift_left_eyebrow	IL17A	rs2275913	0.301	0.923	29190	40927	1.0120	[0.9893,1.0353]
pcos	IL17A	rs2275913	0.306	0.924	6096	96505	0.9800	[0.9427,1.0187]
lift_one_eyebrow	IL17A	rs2275913	0.307	0.924	38481	32543	1.0117	[0.9893,1.0347]
any_drug_allergy	IL17A	rs2275913	0.31	0.926	22544	144709	1.0111	[0.9898,1.0328]
iqb.tact_versus_outspokenness	IL17A	rs2275913	0.312	0.926	35054	89241	1.0097	[0.9910,1.0287]
iqb.sae_anti_tnf_alpha	IL17A	rs2275913	0.317	0.926	718	3071	0.9383	[0.8279,1.0633]
mpn_narrow	IL17A	rs2275913	0.317	0.926	693	240453	0.9445	[0.8442,1.0567]
iqb.gluten_intolerance	IL17A	rs2275913	0.318	0.926	4448	28186	1.0246	[0.9769,1.0746]
nonagenarian	IL17A	rs2275913	0.318	0.926	5787	400446	1.0199	[0.9812,1.0602]
heart_failure	IL17A	rs2275913	0.32	0.926	2528	313781	0.9705	[0.9148,1.0296]
any_asthma	IL17A	rs2275913	0.321	0.926	39764	182910	0.9918	[0.9757,1.0081]
any_asthma_eczema	IL17A	rs2275913	0.322	0.926	20425	23430	0.9859	[0.9585,1.0140]
iqb.raynauds	IL17A	rs2275913	0.323	0.926	3262	62578	1.0270	[0.9743,1.0825]
prostate_cancer	IL17A	rs2275913	0.325	0.926	5677	189538	1.0212	[0.9795,1.0646]
triangular_face	IL17A	rs2275913	0.327	0.926	747	67932	1.0551	[0.9480,1.1742]
ppi_cyp2c19_gi_problems	IL17A	rs2275913	0.328	0.926	417	2989	0.9259	[0.7931,1.0809]
antidepressant_side_effect_fatigue	IL17A	rs2275913	0.329	0.926	4299	17788	0.9755	[0.9280,1.0254]
other_allergy_general	IL17A	rs2275913	0.33	0.926	5778	147127	0.9806	[0.9426,1.0201]
actinic_keratosis	IL17A	rs2275913	0.331	0.926	8059	324669	1.0167	[0.9833,1.0512]
mosquito_severe	IL17A	rs2275913	0.331	0.926	24699	76681	1.0110	[0.9889,1.0336]
anxiety	IL17A	rs2275913	0.333	0.926	59432	250081	0.9933	[0.9799,1.0069]
vertex	IL17A	rs2275913	0.334	0.926	12708	3873	1.0286	[0.9714,1.0892]
red_hair_vs_blond_and_light_brown_cc	IL17A	rs2275913	0.335	0.926	24785	44527	1.0115	[0.9883,1.0352]
serious_side_effects_oral_antiinfectives	IL17A	rs2275913	0.336	0.927	638	30955	0.9437	[0.8384,1.0623]
grasses_allergy	IL17A	rs2275913	0.34	0.928	32623	143656	0.9913	[0.9735,1.0093]
loss_of_sensation	IL17A	rs2275913	0.342	0.928	4338	82393	1.0224	[0.9768,1.0702]
sulfa_drug_allergy_clean	IL17A	rs2275913	0.342	0.928	8014	92438	0.9833	[0.9498,1.0180]
rhinitis_eczema	IL17A	rs2275913	0.343	0.928	44069	24042	1.0115	[0.9879,1.0356]
iqb.mild_cognitive_imp_fh	IL17A	rs2275913	0.345	0.928	4576	42835	1.0223	[0.9765,1.0703]
warfarin_bleeding	IL17A	rs2275913	0.345	0.928	508	4343	0.9363	[0.8164,1.0738]
current_birth_control	IL17A	rs2275913	0.347	0.929	15508	81044	0.9862	[0.9581,1.0152]
iqb.fainted_giving_blood	IL17A	rs2275913	0.347	0.929	21291	72081	0.9890	[0.9665,1.0120]
statin_effect_binary_coalesce	IL17A	rs2275913	0.347	0.929	19205	2981	0.9728	[0.9184,1.0304]
early_onset_heart_attack	IL17A	rs2275913	0.348	0.929	1781	317786	1.0337	[0.9646,1.1078]
nose_c	IL17A	rs2275913	0.354	0.929	6747	61741	1.0179	[0.9804,1.0568]
played_cross_country_skiing	IL17A	rs2275913	0.354	0.929	1132	43882	1.0427	[0.9546,1.1388]
antidepressant_side_effect_troubled_sleep	IL17A	rs2275913	0.355	0.929	9135	24096	1.0171	[0.9812,1.0544]
played_tennis	IL17A	rs2275913	0.355	0.929	2797	40728	1.0275	[0.9702,1.0882]
latex_allergy	IL17A	rs2275913	0.356	0.929	5728	147193	1.0189	[0.9792,1.0602]
rosacea_dx	IL17A	rs2275913	0.356	0.929	6734	54062	1.0182	[0.9800,1.0578]
dust_mites_allergy_meta	IL17A	rs2275913	0.36	0.929	29375	72535	0.9905	[0.9705,1.0110]
gout	IL17A	rs2275913	0.362	0.929	7564	147520	1.0165	[0.9813,1.0531]
acl_tear	IL17A	rs2275913	0.363	0.929	2258	40179	0.9710	[0.9113,1.0346]
alcohol_abuse	IL17A	rs2275913	0.363	0.929	12078	86137	1.0134	[0.9848,1.0428]
lactose_cc	IL17A	rs2275913	0.364	0.929	999	4019	0.9518	[0.8554,1.0591]
nose_bump	IL17A	rs2275913	0.364	0.929	17066	51349	1.0122	[0.9860,1.0390]
nearsighted_before_age_10	IL17A	rs2275913	0.365	0.929	22367	59177	1.0107	[0.9877,1.0342]
niacin_flush	IL17A	rs2275913	0.365	0.929	2512	1199	1.0495	[0.9452,1.1653]
aspirin_liver	IL17A	rs2275913	0.366	0.929	238	52653	1.0903	[0.9044,1.3145]
oculardominance_cc	IL17A	rs2275913	0.366	0.929	19860	12040	0.9846	[0.9519,1.0184]
omeprazole_any_problems	IL17A	rs2275913	0.367	0.929	656	2537	0.9423	[0.8279,1.0725]
astigmatism	IL17A	rs2275913	0.368	0.93	74429	77824	1.0070	[0.9918,1.0224]
glaucoma	IL17A	rs2275913	0.368	0.93	2473	123568	1.0278	[0.9683,1.0910]
iqb.dyslexia	IL17A	rs2275913	0.368	0.93	4048	93734	1.0217	[0.9751,1.0705]
t2d	IL17A	rs2275913	0.37	0.931	19582	330013	1.0102	[0.9881,1.0328]
amd	IL17A	rs2275913	0.374	0.934	2939	74848	0.9749	[0.9218,1.0312]
iqb.chronic_kidney_disease	IL17A	rs2275913	0.375	0.935	1415	89583	1.0360	[0.9582,1.1200]
mumps	IL17A	rs2275913	0.375	0.935	29447	51426	1.0120	[0.9857,1.0391]
LASIK	IL17A	rs2275913	0.376	0.936	10014	86021	1.0140	[0.9833,1.0457]
played_archery	IL17A	rs2275913	0.378	0.937	424	44557	1.0659	[0.9254,1.2277]
iqb.seasonal_affective_disorder	IL17A	rs2275913	0.379	0.937	29000	28492	0.9890	[0.9648,1.0137]
current_teetotaler_cc	IL17A	rs2275913	0.38	0.938	26201	26164	1.0116	[0.9859,1.0380]
hysterectomy	IL17A	rs2275913	0.382	0.938	20707	73609	0.9890	[0.9649,1.0138]
ovarian_cyst	IL17A	rs2275913	0.382	0.938	30082	69778	1.0090	[0.9889,1.0295]
iqb.red_green_colorblind	IL17A	rs2275913	0.383	0.938	2731	105551	1.0258	[0.9688,1.0860]
heart_attack	IL17A	rs2275913	0.385	0.938	7166	316114	0.9841	[0.9491,1.0204]
hepatitis	IL17A	rs2275913	0.386	0.938	9093	306800	1.0139	[0.9827,1.0461]
iqb.lyme_disease	IL17A	rs2275913	0.388	0.938	2985	93836	0.9764	[0.9247,1.0310]
any_autoimmune	IL17A	rs2275913	0.392	0.938	58555	299949	1.0058	[0.9925,1.0193]
wisdom_teeth	IL17A	rs2275913	0.394	0.939	102405	19110	1.0101	[0.9870,1.0337]
tonsillectomy	IL17A	rs2275913	0.397	0.939	66504	122411	0.9935	[0.9786,1.0086]
female_infertility_iqb	IL17A	rs2275913	0.398	0.939	3061	27806	1.0241	[0.9690,1.0824]
iqb.poor_circulation	IL17A	rs2275913	0.398	0.939	14400	78699	1.0116	[0.9849,1.0391]
pneumonia	IL17A	rs2275913	0.398	0.939	45846	95260	0.9928	[0.9762,1.0096]
any_cvd	IL17A	rs2275913	0.4	0.939	102981	233365	1.0052	[0.9931,1.0174]
cataract_removal	IL17A	rs2275913	0.401	0.939	5581	79167	0.9802	[0.9354,1.0271]
nose_b	IL17A	rs2275913	0.401	0.939	6904	61545	0.9840	[0.9475,1.0218]
dust_mites_allergy_clean	IL17A	rs2275913	0.402	0.941	29375	64710	0.9911	[0.9707,1.0120]
played_elliptical_machine	IL17A	rs2275913	0.404	0.941	3229	38734	1.0230	[0.9699,1.0791]
honeybee_allergy	IL17A	rs2275913	0.407	0.941	3732	147492	0.9796	[0.9330,1.0285]
iqb.vegetarian	IL17A	rs2275913	0.407	0.941	6315	106328	0.9840	[0.9473,1.0222]
nsaid_efficacy	IL17A	rs2275913	0.407	0.941	5516	50510	1.0177	[0.9764,1.0608]
iqb.excess_hair	IL17A	rs2275913	0.408	0.941	20705	64762	1.0099	[0.9866,1.0337]
aortic_stenosis	IL17A	rs2275913	0.409	0.941	1547	313658	0.9688	[0.8986,1.0446]
chicken_allergy	IL17A	rs2275913	0.409	0.941	446	147950	1.0599	[0.9236,1.2163]
pcos_baldness	IL17A	rs2275913	0.409	0.941	1699	33572	1.0312	[0.9587,1.1091]
iqb.took_meds_cholesterol	IL17A	rs2275913	0.41	0.941	82341	243935	1.0058	[0.9921,1.0196]
scarlet_fever	IL17A	rs2275913	0.412	0.941	6797	111773	0.9848	[0.9493,1.0216]
retinal_tears	IL17A	rs2275913	0.414	0.941	2505	84464	0.9753	[0.9185,1.0356]
osteoporosis_broad	IL17A	rs2275913	0.418	0.942	8134	98706	1.0153	[0.9787,1.0533]
serious_side_effects_sulfonamides	IL17A	rs2275913	0.418	0.942	83	31002	0.8741	[0.6293,1.2140]
antidepressant_side_effect_reduced_sexual_desire	IL17A	rs2275913	0.419	0.942	14186	18861	1.0135	[0.9810,1.0471]
food_allergy	IL17A	rs2275913	0.419	0.942	5216	29712	0.9820	[0.9397,1.0262]
iqb.curlier_in_humidity	IL17A	rs2275913	0.419	0.942	49770	45012	0.9919	[0.9724,1.0117]
antidepressant_side_effect_anxiety	IL17A	rs2275913	0.423	0.943	9052	24039	1.0149	[0.9788,1.0524]
iqb.ever_diagnosed_autoimmune	IL17A	rs2275913	0.424	0.943	11315	78168	1.0123	[0.9825,1.0429]
iqb.red_wine_sneeze	IL17A	rs2275913	0.425	0.943	2630	94691	1.0237	[0.9665,1.0843]
anti_TNF_side_effect_allergic	IL17A	rs2275913	0.426	0.943	246	1336	0.9160	[0.7378,1.1374]
played_football	IL17A	rs2275913	0.426	0.943	1282	42420	1.0347	[0.9514,1.1252]
tree_nuts_allergy_clean	IL17A	rs2275913	0.426	0.943	3238	99997	1.0214	[0.9696,1.0759]
any_reproductive	IL17A	rs2275913	0.427	0.943	46386	115155	1.0067	[0.9902,1.0234]
heavy_freckles	IL17A	rs2275913	0.427	0.943	15719	112472	0.9898	[0.9650,1.0152]
female_pattern_less_strict	IL17A	rs2275913	0.429	0.943	5258	17371	1.0194	[0.9721,1.0691]
chicken_allergy_clean	IL17A	rs2275913	0.43	0.943	441	103574	1.0572	[0.9211,1.2136]
red_ants_allergy_clean	IL17A	rs2275913	0.43	0.943	3007	97250	0.9783	[0.9266,1.0330]
acl_tear_with_mri	IL17A	rs2275913	0.431	0.943	1497	40243	0.9695	[0.8975,1.0473]
cat_allergy	IL17A	rs2275913	0.431	0.943	26300	144435	1.0079	[0.9883,1.0280]
iqb.took_meds_aspirin	IL17A	rs2275913	0.433	0.943	31302	56315	1.0092	[0.9863,1.0327]
stroke	IL17A	rs2275913	0.433	0.943	3578	316741	1.0200	[0.9709,1.0715]
tongue_flip	IL17A	rs2275913	0.434	0.943	31009	39565	0.9910	[0.9688,1.0137]
iqb.brain_aneurysm	IL17A	rs2275913	0.438	0.943	412	90456	0.9443	[0.8167,1.0918]
played_rugby	IL17A	rs2275913	0.439	0.943	213	45079	0.9227	[0.7522,1.1319]
ppi_efficacy	IL17A	rs2275913	0.439	0.943	2530	20553	1.0245	[0.9635,1.0894]
wheat_allergy_clean	IL17A	rs2275913	0.44	0.943	3038	99278	1.0214	[0.9680,1.0777]
iqb.appendicitis	IL17A	rs2275913	0.442	0.943	12826	90666	1.0110	[0.9833,1.0395]
iqb.took_meds_prednisone_or_steroid	IL17A	rs2275913	0.442	0.943	83232	179113	1.0049	[0.9924,1.0175]
iqb.cilantro_tastes_soapy	IL17A	rs2275913	0.443	0.943	10586	69082	0.9881	[0.9583,1.0188]
antidepressant_side_effect_restlessness	IL17A	rs2275913	0.445	0.943	2885	19202	0.9773	[0.9215,1.0366]
bladder_cancer	IL17A	rs2275913	0.445	0.943	1076	342720	0.9655	[0.8820,1.0568]
milk_allergy_clean	IL17A	rs2275913	0.45	0.943	3786	97425	0.9814	[0.9349,1.0303]
iqb.took_meds_anti_tnf_alpha	IL17A	rs2275913	0.451	0.944	3947	265338	1.0182	[0.9716,1.0671]
lactose_intolerant_loose	IL17A	rs2275913	0.452	0.944	16780	86635	1.0096	[0.9848,1.0350]
achilles_tendinitis	IL17A	rs2275913	0.455	0.944	3408	40610	0.9803	[0.9304,1.0329]
amd_or_blindness	IL17A	rs2275913	0.456	0.944	3218	39514	0.9794	[0.9274,1.0344]
antidepressant_side_effect_sleep_too_much	IL17A	rs2275913	0.456	0.944	8463	24750	0.9860	[0.9500,1.0233]
outside_linebacker	IL17A	rs2275913	0.456	0.944	470	231787	0.9498	[0.8293,1.0878]
iqb.ptsd	IL17A	rs2275913	0.457	0.945	4517	56130	0.9829	[0.9391,1.0287]
acl_tear_high_risk	IL17A	rs2275913	0.46	0.947	1497	23954	0.9710	[0.8980,1.0500]
gender_difference_female	IL17A	rs2275913	0.46	0.947	208	3505	1.0815	[0.8793,1.3301]
rhinitis	IL17A	rs2275913	0.46	0.947	69227	150510	1.0051	[0.9916,1.0188]
crohns_or_ulcerative_colitis	IL17A	rs2275913	0.462	0.948	8480	312993	1.0122	[0.9801,1.0453]
colon_polyps	IL17A	rs2275913	0.463	0.949	13473	71805	0.9889	[0.9597,1.0189]
three_plus_losses	IL17A	rs2275913	0.463	0.949	3502	205039	1.0188	[0.9694,1.0706]
iqb.sae_blood_pressure_meds	IL17A	rs2275913	0.468	0.951	5184	64532	0.9844	[0.9436,1.0270]
serious_side_effects_ace_inhibitors	IL17A	rs2275913	0.468	0.951	459	30976	1.0520	[0.9176,1.2061]
juvenile_asthma	IL17A	rs2275913	0.469	0.952	3597	29375	0.9809	[0.9310,1.0335]
any_allergy	IL17A	rs2275913	0.47	0.953	77532	137457	1.0049	[0.9917,1.0183]
melanoma	IL17A	rs2275913	0.47	0.953	6801	339708	1.0134	[0.9775,1.0506]
iqb.need_braces	IL17A	rs2275913	0.476	0.957	28747	29836	0.9909	[0.9664,1.0160]
prostate_enlargement	IL17A	rs2275913	0.477	0.957	7229	39565	1.0160	[0.9726,1.0613]
earwax_non_loaded	IL17A	rs2275913	0.478	0.957	294	2073	0.9338	[0.7726,1.1286]
iqb.good_sense_of_direction	IL17A	rs2275913	0.478	0.957	85322	32347	1.0071	[0.9875,1.0271]
iqb.chronic_sinus_infections	IL17A	rs2275913	0.479	0.957	6409	94727	1.0137	[0.9763,1.0525]
iqb.achilles_tendinitis	IL17A	rs2275913	0.481	0.957	7858	90947	1.0124	[0.9783,1.0477]
antidepressant_side_effect_constipation	IL17A	rs2275913	0.482	0.957	2149	19938	0.9764	[0.9133,1.0438]
any_animal_allergy	IL17A	rs2275913	0.482	0.957	28477	144108	1.0069	[0.9878,1.0263]
depression_in_hypothyroidism	IL17A	rs2275913	0.482	0.957	7579	11957	0.9845	[0.9427,1.0282]
iqb.anosmia	IL17A	rs2275913	0.482	0.957	2334	100627	0.9782	[0.9199,1.0403]
iqb.hair_pulling	IL17A	rs2275913	0.482	0.957	4155	95497	0.9834	[0.9384,1.0304]
iqb.stammer	IL17A	rs2275913	0.486	0.958	9440	109712	0.9889	[0.9583,1.0205]
allegra_dry	IL17A	rs2275913	0.487	0.958	2393	10842	0.9766	[0.9135,1.0441]
played_ultimate_frisbee	IL17A	rs2275913	0.487	0.958	160	45132	1.0855	[0.8620,1.3670]
nose_n	IL17A	rs2275913	0.489	0.959	4263	64225	1.0165	[0.9705,1.0647]
orthostatic_hypotension	IL17A	rs2275913	0.489	0.959	4861	307388	0.9852	[0.9442,1.0278]
er_positive_breast_cancer	IL17A	rs2275913	0.491	0.959	2871	170858	0.9807	[0.9278,1.0366]
iqb.narcolepsy	IL17A	rs2275913	0.492	0.96	854	104914	1.0356	[0.9374,1.1440]
iqb.took_meds_asthma_or_lung	IL17A	rs2275913	0.494	0.963	44564	223620	1.0053	[0.9901,1.0208]
any_freckles	IL17A	rs2275913	0.5	0.963	32764	110317	1.0064	[0.9878,1.0254]
braces	IL17A	rs2275913	0.5	0.963	58131	60783	0.9940	[0.9766,1.0116]
other_animal_allergy	IL17A	rs2275913	0.5	0.963	4881	147342	1.0148	[0.9724,1.0591]
shellfish_allergy	IL17A	rs2275913	0.501	0.963	3929	147488	1.0164	[0.9694,1.0657]
iqb.low_hdl	IL17A	rs2275913	0.504	0.963	34125	111590	0.9937	[0.9754,1.0123]
patellar_tendinitis_conservative	IL17A	rs2275913	0.504	0.963	1222	39896	1.0293	[0.9458,1.1201]
asthenospermia	IL17A	rs2275913	0.505	0.963	5	5	1.0194	[0.9634,1.0787]
foot_cc	IL17A	rs2275913	0.509	0.963	5	5	1.0110	[0.9787,1.0445]
hypospadias	IL17A	rs2275913	0.509	0.963	369	46334	1.0526	[0.9042,1.2254]
iqb.congenital_deafness	IL17A	rs2275913	0.509	0.963	1362	153206	0.9736	[0.8990,1.0543]
iqb.hypertrophic_cardiomyopathy	IL17A	rs2275913	0.509	0.963	1079	90316	0.9701	[0.8865,1.0616]
finasteride_cc	IL17A	rs2275913	0.51	0.964	613	195	0.9204	[0.7193,1.1778]
iqb.own_cat	IL17A	rs2275913	0.511	0.964	41560	65520	0.9938	[0.9757,1.0123]
gestational_diabetes_pc	IL17A	rs2275913	0.512	0.964	3853	204677	0.9842	[0.9385,1.0322]
hernia_repair	IL17A	rs2275913	0.513	0.964	8362	76126	1.0117	[0.9771,1.0475]
ocd	IL17A	rs2275913	0.513	0.964	8478	303362	0.9892	[0.9577,1.0218]
iqb.heart_valve_disease	IL17A	rs2275913	0.514	0.964	1180	35815	0.9713	[0.8899,1.0602]
fibromyalgia	IL17A	rs2275913	0.515	0.964	8137	157398	1.0113	[0.9778,1.0460]
nearsightedness	IL17A	rs2275913	0.515	0.964	115648	95295	0.9958	[0.9831,1.0086]
iqb.long_qt_syndrome	IL17A	rs2275913	0.521	0.964	1711	54347	1.0237	[0.9530,1.0997]
nose_l	IL17A	rs2275913	0.521	0.964	3114	65399	0.9825	[0.9309,1.0369]
played_running	IL17A	rs2275913	0.522	0.964	4842	37619	1.0149	[0.9699,1.0621]
hemochromatosis	IL17A	rs2275913	0.524	0.964	348	85379	1.0519	[0.9007,1.2285]
antidepressant_side_effect_general_malaise	IL17A	rs2275913	0.525	0.964	3406	18682	0.9825	[0.9302,1.0376]
mold_allergy_clean	IL17A	rs2275913	0.527	0.964	26944	66679	0.9931	[0.9720,1.0147]
iqb.trichotillomania	IL17A	rs2275913	0.528	0.964	1733	91273	0.9773	[0.9102,1.0494]
iqb.side_splits	IL17A	rs2275913	0.529	0.964	20510	99173	1.0074	[0.9844,1.0310]
nose_i	IL17A	rs2275913	0.529	0.964	3503	65004	1.0164	[0.9662,1.0693]
liposuction	IL17A	rs2275913	0.53	0.964	2686	81671	1.0187	[0.9616,1.0792]
female_infertility	IL17A	rs2275913	0.531	0.964	15129	52347	1.0089	[0.9814,1.0371]
ibuprofen_ulcer	IL17A	rs2275913	0.534	0.964	606	53654	1.0384	[0.9223,1.1691]
infertility_male	IL17A	rs2275913	0.535	0.964	783	46105	1.0338	[0.9309,1.1480]
cardiac_ablation	IL17A	rs2275913	0.536	0.964	914	83737	0.9697	[0.8795,1.0691]
iqb.used_zicam	IL17A	rs2275913	0.537	0.964	36682	70744	0.9941	[0.9756,1.0130]
hyperthyroidism	IL17A	rs2275913	0.538	0.964	2071	83499	0.9796	[0.9174,1.0461]
iqb.vitamin_use	IL17A	rs2275913	0.538	0.964	68469	70474	1.0050	[0.9892,1.0211]
niacin_no_statin_flush	IL17A	rs2275913	0.539	0.964	2299	601	1.0443	[0.9093,1.1992]
iqb.deep_brain_stimulation	IL17A	rs2275913	0.54	0.964	496	5459	0.9580	[0.8351,1.0990]
iqb.atypical_breast_hyperplasia	IL17A	rs2275913	0.541	0.964	346	9499	1.0509	[0.8964,1.2320]
moles	IL17A	rs2275913	0.541	0.964	16865	67040	1.0079	[0.9828,1.0336]
iqb.wisdom_teeth_removed	IL17A	rs2275913	0.543	0.964	71630	25600	0.9933	[0.9722,1.0150]
tinnitus	IL17A	rs2275913	0.543	0.964	23836	97161	1.0067	[0.9852,1.0287]
feet_face_outward	IL17A	rs2275913	0.547	0.964	30755	40180	1.0069	[0.9846,1.0298]
osteoarthritis	IL17A	rs2275913	0.547	0.964	12388	72239	0.9905	[0.9603,1.0217]
statin_dose_increase_coalesce	IL17A	rs2275913	0.547	0.964	1757	7770	0.9767	[0.9045,1.0547]
appendectomy	IL17A	rs2275913	0.549	0.964	21156	124609	0.9932	[0.9713,1.0156]
dog_allergy_clean	IL17A	rs2275913	0.552	0.965	13767	89907	0.9919	[0.9655,1.0189]
severe_acne	IL17A	rs2275913	0.554	0.967	22616	247345	1.0062	[0.9858,1.0271]
iqb.mononucleosis	IL17A	rs2275913	0.555	0.967	20859	80992	0.9932	[0.9708,1.0160]
iqb.hot_flashes	IL17A	rs2275913	0.557	0.968	20786	6939	0.9880	[0.9488,1.0287]
iqb.LASIK_surgery	IL17A	rs2275913	0.558	0.968	3552	28755	1.0156	[0.9644,1.0695]
pd_dementia	IL17A	rs2275913	0.558	0.968	249	42715	0.9458	[0.7843,1.1405]
iqb.perfect_pitch	IL17A	rs2275913	0.559	0.968	13412	76172	0.9919	[0.9651,1.0194]
iqb.sleep_meds	IL17A	rs2275913	0.559	0.968	24922	84988	0.9937	[0.9729,1.0150]
arthroscopic_surgery	IL17A	rs2275913	0.56	0.968	10369	73852	1.0093	[0.9784,1.0411]
mold_allergy	IL17A	rs2275913	0.56	0.968	27114	144313	1.0058	[0.9863,1.0258]
pessimist	IL17A	rs2275913	0.56	0.968	12446	35609	0.9909	[0.9608,1.0219]
iqb.sweat_while_sleeping	IL17A	rs2275913	0.561	0.969	31297	72623	0.9941	[0.9746,1.0141]
iqb.run_marathon	IL17A	rs2275913	0.562	0.969	8884	100205	0.9905	[0.9588,1.0231]
female_osteoarthritis	IL17A	rs2275913	0.564	0.969	8300	32986	0.9886	[0.9506,1.0280]
yellow_jackets_allergy	IL17A	rs2275913	0.564	0.969	3995	148580	0.9862	[0.9408,1.0339]
iqb.chemo_ever	IL17A	rs2275913	0.565	0.969	4966	150728	0.9876	[0.9465,1.0305]
iqb.sae_asthma_or_lung_meds	IL17A	rs2275913	0.565	0.969	1456	42441	1.0232	[0.9466,1.1060]
concussion_lost_consciousness_before_PD	IL17A	rs2275913	0.566	0.97	1138	39326	0.9743	[0.8913,1.0650]
iqb.caffeine_trouble_sleeping	IL17A	rs2275913	0.569	0.971	40318	38951	1.0061	[0.9853,1.0273]
iqb.sweaty_feet	IL17A	rs2275913	0.569	0.971	23737	82997	1.0064	[0.9846,1.0287]
square_face	IL17A	rs2275913	0.569	0.971	12690	55887	0.9916	[0.9633,1.0208]
unemployed	IL17A	rs2275913	0.57	0.971	10889	95744	0.9912	[0.9615,1.0219]
iqb.cleft_palate	IL17A	rs2275913	0.572	0.971	249	103522	0.9477	[0.7865,1.1420]
sinemet_response	IL17A	rs2275913	0.572	0.971	458	2139	1.0450	[0.8971,1.2172]
niacin_statin_flush	IL17A	rs2275913	0.574	0.973	1022	849	1.0403	[0.9064,1.1940]
zyrtec_dry	IL17A	rs2275913	0.575	0.974	3287	15933	0.9839	[0.9297,1.0413]
iqb.stretch_marks	IL17A	rs2275913	0.577	0.974	79281	125605	1.0041	[0.9897,1.0187]
seasonal_allergies_broad	IL17A	rs2275913	0.577	0.974	58037	140369	1.0041	[0.9897,1.0188]
cosmetic_surgery	IL17A	rs2275913	0.578	0.974	7193	77056	0.9896	[0.9538,1.0267]
ibuprofen_gi_bleeding	IL17A	rs2275913	0.579	0.974	652	53610	0.9679	[0.8623,1.0864]
weightbearing_exercise	IL17A	rs2275913	0.579	0.974	13448	39171	0.9917	[0.9631,1.0212]
played_power_lifting	IL17A	rs2275913	0.582	0.974	573	44324	0.9659	[0.8535,1.0932]
iqb.hot_flashes_meds	IL17A	rs2275913	0.583	0.974	8199	12361	1.0116	[0.9707,1.0543]
levodopa_response	IL17A	rs2275913	0.585	0.974	521	2496	1.0407	[0.9021,1.2005]
elbows_together	IL17A	rs2275913	0.586	0.974	61354	9190	1.0094	[0.9759,1.0441]
hair_whorl	IL17A	rs2275913	0.586	0.974	9074	31946	1.0097	[0.9752,1.0454]
self_employed	IL17A	rs2275913	0.587	0.974	14681	66075	1.0075	[0.9806,1.0352]
fish_allergy_clean	IL17A	rs2275913	0.589	0.975	1526	102026	0.9794	[0.9082,1.0562]
ptsd	IL17A	rs2275913	0.595	0.978	14272	281869	0.9932	[0.9684,1.0186]
weeds_allergy	IL17A	rs2275913	0.596	0.978	32634	144754	1.0049	[0.9869,1.0232]
antidepressant_side_effect_poor_concentration	IL17A	rs2275913	0.597	0.978	3848	18237	0.9860	[0.9360,1.0388]
iqb.partnered	IL17A	rs2275913	0.597	0.978	76382	36184	0.9949	[0.9763,1.0139]
protonix_any_problems	IL17A	rs2275913	0.597	0.978	139	636	0.9281	[0.7033,1.2248]
iqb.avoid_exercise_faint	IL17A	rs2275913	0.598	0.978	3132	42307	0.9854	[0.9330,1.0408]
iqb.thyroid_removed	IL17A	rs2275913	0.6	0.979	2293	99062	1.0167	[0.9557,1.0816]
breast_or_ovarian_cancer	IL17A	rs2275913	0.603	0.979	7678	169620	0.9908	[0.9568,1.0260]
iqb.supertaster	IL17A	rs2275913	0.604	0.979	3977	43987	0.9872	[0.9402,1.0365]
any_non_skin_cancer	IL17A	rs2275913	0.605	0.979	20967	328482	1.0058	[0.9841,1.0279]
iqb.own_dog	IL17A	rs2275913	0.605	0.979	48249	58902	1.0048	[0.9868,1.0231]
ibs	IL17A	rs2275913	0.606	0.979	31768	254300	1.0046	[0.9871,1.0225]
gestational_diabetes_loose_controls	IL17A	rs2275913	0.607	0.979	3853	52688	0.9872	[0.9401,1.0368]
heavy_caffeine_drinker	IL17A	rs2275913	0.607	0.979	56328	87090	1.0042	[0.9884,1.0202]
hypothyroidism	IL17A	rs2275913	0.607	0.979	20162	155701	1.0060	[0.9834,1.0291]
lactose_intolerant	IL17A	rs2275913	0.608	0.979	13726	81553	1.0072	[0.9801,1.0350]
iqb.bacterial_meningitis	IL17A	rs2275913	0.609	0.979	994	98414	1.0245	[0.9340,1.1238]
iqb.patellar_tendinitis	IL17A	rs2275913	0.609	0.979	4526	95882	0.9885	[0.9456,1.0333]
iqb.trigeminal_neuralgia	IL17A	rs2275913	0.609	0.979	815	69700	1.0271	[0.9272,1.1377]
dust_mites_allergy	IL17A	rs2275913	0.611	0.979	29539	143951	1.0049	[0.9861,1.0240]
elevated_liver_test	IL17A	rs2275913	0.611	0.979	13712	300074	0.9934	[0.9683,1.0191]
iqb.prepubertal_central_grey_streak	IL17A	rs2275913	0.611	0.979	480	60208	1.0351	[0.9062,1.1824]
iqb.skin_darkening	IL17A	rs2275913	0.611	0.979	4690	82036	0.9887	[0.9462,1.0331]
heart_metabolic_disease_70	IL17A	rs2275913	0.613	0.979	46879	8293	1.0091	[0.9744,1.0450]
iqb.took_meds_kidney_disease	IL17A	rs2275913	0.613	0.979	2315	268883	0.9844	[0.9259,1.0465]
anemia	IL17A	rs2275913	0.615	0.979	13439	71851	1.0075	[0.9786,1.0373]
female_male_pattern	IL17A	rs2275913	0.615	0.979	3765	15713	0.9858	[0.9324,1.0423]
iqb.raised_scars	IL17A	rs2275913	0.615	0.979	12047	49087	1.0077	[0.9780,1.0383]
uterine_fibroids	IL17A	rs2275913	0.615	0.979	16060	46492	1.0070	[0.9800,1.0348]
statin_side_effect_muscle_pain_coalesce	IL17A	rs2275913	0.617	0.98	6087	16163	0.9888	[0.9462,1.0333]
migraine_ICHD_with_aura	IL17A	rs2275913	0.62	0.98	12536	277560	0.9932	[0.9668,1.0203]
thyroid_nodules	IL17A	rs2275913	0.62	0.98	3987	81654	1.0123	[0.9647,1.0622]
gxe_PD_all_pesticide_any	IL17A	rs2275913	0.622	0.981	3736	3958	0.9833	[0.9196,1.0514]
hayfever_all	IL17A	rs2275913	0.623	0.981	8515	76289	1.0085	[0.9751,1.0431]
statin_dose_decrease_coalesce	IL17A	rs2275913	0.624	0.981	1507	7790	0.9797	[0.9023,1.0636]
nicotine_abuse	IL17A	rs2275913	0.625	0.981	14701	68690	1.0066	[0.9802,1.0338]
eyelid	IL17A	rs2275913	0.626	0.981	1254	58330	1.0210	[0.9392,1.1099]
handedness_right_v_not	IL17A	rs2275913	0.626	0.981	8334	31934	1.0090	[0.9733,1.0460]
serious_side_effects_ssri	IL17A	rs2275913	0.626	0.981	982	30939	0.9765	[0.8874,1.0746]
handclasp_right_thumb_on_top	IL17A	rs2275913	0.629	0.982	39295	45398	0.9950	[0.9752,1.0153]
iqb.contact_lenses_vision	IL17A	rs2275913	0.631	0.982	8428	28760	0.9909	[0.9548,1.0285]
aspirin_gi_bleeding	IL17A	rs2275913	0.633	0.982	710	52181	0.9734	[0.8714,1.0873]
gxe_PD_all_ever_tobacco_user	IL17A	rs2275913	0.637	0.982	3192	4207	1.0167	[0.9491,1.0892]
antihistamine_dry	IL17A	rs2275913	0.638	0.982	5659	26722	1.0104	[0.9677,1.0550]
ppi_cyp2c19_side_effect	IL17A	rs2275913	0.64	0.982	730	2622	0.9711	[0.8585,1.0984]
iqb.shin_splints	IL17A	rs2275913	0.641	0.982	45688	56320	0.9956	[0.9774,1.0142]
iqb.took_meds_pres_pain_med	IL17A	rs2275913	0.641	0.982	134214	131765	1.0027	[0.9913,1.0144]
iqb.legally_blind	IL17A	rs2275913	0.643	0.983	1173	104196	0.9800	[0.8995,1.0676]
hemorrhoid_surgery	IL17A	rs2275913	0.644	0.983	3020	81501	1.0130	[0.9590,1.0700]
iqb.exfoliation_glaucoma	IL17A	rs2275913	0.644	0.983	590	70315	1.0289	[0.9120,1.1609]
stretch_marks_any	IL17A	rs2275913	0.644	0.983	90755	122674	1.0033	[0.9893,1.0175]
played_weight_lifting	IL17A	rs2275913	0.645	0.983	6453	34818	0.9906	[0.9517,1.0312]
any_tendinitis	IL17A	rs2275913	0.646	0.983	13788	29241	0.9928	[0.9628,1.0238]
iqb.insulin_user	IL17A	rs2275913	0.647	0.983	1956	102819	0.9845	[0.9208,1.0526]
underbite	IL17A	rs2275913	0.649	0.983	1692	17787	0.9826	[0.9108,1.0599]
chronic_back_pain	IL17A	rs2275913	0.651	0.983	14573	70212	0.9937	[0.9671,1.0212]
left_handed	IL17A	rs2275913	0.653	0.983	9377	72095	1.0074	[0.9756,1.0403]
serious_side_effects_vicodin	IL17A	rs2275913	0.653	0.983	364	30983	1.0360	[0.8884,1.2082]
gender_difference	IL17A	rs2275913	0.655	0.983	389	7881	1.0353	[0.8893,1.2053]
played_rollerblading	IL17A	rs2275913	0.657	0.983	663	44045	1.0262	[0.9156,1.1501]
iqb.trouble_walking	IL17A	rs2275913	0.659	0.983	18313	86321	0.9945	[0.9705,1.0191]
acl_risk_sports	IL17A	rs2275913	0.663	0.986	26663	18971	1.0063	[0.9784,1.0350]
hiatal_hernia	IL17A	rs2275913	0.664	0.986	6195	79307	1.0087	[0.9699,1.0491]
female_any_pattern_clean	IL17A	rs2275913	0.665	0.986	8976	17223	1.0089	[0.9692,1.0502]
statin_side_effect_any_coalesce	IL17A	rs2275913	0.665	0.986	8988	13260	1.0089	[0.9693,1.0502]
iqb.sae_adhd_add_meds	IL17A	rs2275913	0.666	0.986	2484	19940	0.9864	[0.9269,1.0497]
latex_allergy_clean	IL17A	rs2275913	0.666	0.986	5640	108075	1.0089	[0.9692,1.0502]
current_heavy_drinking_cc	IL17A	rs2275913	0.667	0.986	2017	50378	1.0147	[0.9494,1.0845]
other_plant_allergy	IL17A	rs2275913	0.668	0.987	7144	146991	1.0078	[0.9726,1.0443]
completed_college	IL17A	rs2275913	0.669	0.987	56329	25970	1.0048	[0.9829,1.0272]
iqb.plantar_fasciitis	IL17A	rs2275913	0.671	0.987	27699	70086	0.9954	[0.9747,1.0166]
bipolar_meta	IL17A	rs2275913	0.672	0.987	3654	80868	0.9893	[0.9414,1.0397]
myopia_v_hyperopia	IL17A	rs2275913	0.675	0.987	16456	116518	0.9946	[0.9698,1.0200]
uterine_cancer	IL17A	rs2275913	0.675	0.987	151	15771	1.0517	[0.8315,1.3303]
iqb.cilantro	IL17A	rs2275913	0.676	0.987	65610	23242	0.9952	[0.9733,1.0177]
iqb.liposuction	IL17A	rs2275913	0.677	0.987	4824	100470	1.0092	[0.9665,1.0539]
mosquito_combined	IL17A	rs2275913	0.677	0.987	40961	54132	0.9958	[0.9763,1.0157]
iqb.maternal_depression	IL17A	rs2275913	0.68	0.987	20472	69320	0.9950	[0.9718,1.0188]
oblong_face	IL17A	rs2275913	0.68	0.987	4900	63742	0.9908	[0.9484,1.0352]
iqb.extra_toe	IL17A	rs2275913	0.682	0.987	119	97117	0.9455	[0.7223,1.2375]
played_dance	IL17A	rs2275913	0.684	0.987	3096	40462	0.9886	[0.9353,1.0449]
iqb.sound_sleeper	IL17A	rs2275913	0.686	0.987	56281	48600	1.0038	[0.9856,1.0223]
iqb.nose_bleeds	IL17A	rs2275913	0.689	0.987	7886	98632	1.0070	[0.9732,1.0420]
nose_concavity	IL17A	rs2275913	0.69	0.987	17066	25201	1.0062	[0.9763,1.0370]
widows_peak	IL17A	rs2275913	0.69	0.987	20809	50732	1.0049	[0.9809,1.0296]
any_food_allergy	IL17A	rs2275913	0.694	0.987	15764	145698	1.0050	[0.9805,1.0301]
antidepressant_side_effect_dry_mouth	IL17A	rs2275913	0.696	0.987	9864	23194	0.9930	[0.9585,1.0287]
lumbar_spine_surgery	IL17A	rs2275913	0.696	0.987	3216	81191	1.0106	[0.9585,1.0656]
shift_worker	IL17A	rs2275913	0.696	0.987	4290	78834	0.9909	[0.9463,1.0375]
used_hard_drugs	IL17A	rs2275913	0.697	0.987	469	7522	1.0283	[0.8936,1.1833]
insect_allergy	IL17A	rs2275913	0.698	0.987	7719	146937	0.9932	[0.9596,1.0280]
iqb.dupuytrens_contracture	IL17A	rs2275913	0.698	0.987	1291	88079	1.0164	[0.9363,1.1033]
iqb.acl_tear	IL17A	rs2275913	0.699	0.987	5695	93587	1.0079	[0.9686,1.0488]
iqb.peanut_allergy_child	IL17A	rs2275913	0.701	0.988	1836	61899	0.9865	[0.9204,1.0573]
played_stair_climbing_machine	IL17A	rs2275913	0.702	0.988	941	43626	0.9814	[0.8912,1.0807]
rubella	IL17A	rs2275913	0.702	0.988	11443	67708	1.0063	[0.9745,1.0390]
iqb.allergic_to_jewelry	IL17A	rs2275913	0.705	0.989	22455	54122	0.9950	[0.9697,1.0210]
serious_side_effects_trimethoprim	IL17A	rs2275913	0.706	0.989	457	30973	1.0269	[0.8947,1.1786]
iqb.blood_sugar_meds	IL17A	rs2275913	0.707	0.989	7968	95003	0.9934	[0.9594,1.0285]
adhd	IL17A	rs2275913	0.709	0.989	23617	290996	0.9962	[0.9764,1.0164]
iqb.ppi_inhibitors	IL17A	rs2275913	0.711	0.989	14512	76687	1.0051	[0.9784,1.0326]
wasp_allergy_clean	IL17A	rs2275913	0.711	0.989	3954	97013	0.9910	[0.9450,1.0393]
serious_side_effects_amoxicillin	IL17A	rs2275913	0.712	0.989	503	30960	1.0251	[0.8991,1.1687]
cold_sores	IL17A	rs2275913	0.713	0.989	23730	59996	0.9958	[0.9735,1.0185]
nose_f	IL17A	rs2275913	0.714	0.989	5430	63044	1.0078	[0.9669,1.0503]
codeine_itching	IL17A	rs2275913	0.716	0.989	5348	37983	0.9920	[0.9501,1.0358]
drug_abuse	IL17A	rs2275913	0.716	0.989	290	7452	1.0330	[0.8677,1.2297]
eye_different	IL17A	rs2275913	0.717	0.989	571	77370	0.9775	[0.8646,1.1052]
iqb.ever_surgeries	IL17A	rs2275913	0.718	0.989	61828	28290	0.9958	[0.9736,1.0186]
omeprazole_any_neuro_problems	IL17A	rs2275913	0.72	0.989	170	3079	0.9585	[0.7598,1.2092]
iqb.forward_splits	IL17A	rs2275913	0.722	0.989	24497	68792	1.0042	[0.9811,1.0278]
power_sports	IL17A	rs2275913	0.722	0.989	11469	34190	0.9942	[0.9629,1.0266]
iqb.lactose_intolerance	IL17A	rs2275913	0.725	0.989	13609	79241	1.0049	[0.9778,1.0328]
nose_e	IL17A	rs2275913	0.725	0.989	5772	62699	0.9928	[0.9535,1.0337]
hyperglycemia	IL17A	rs2275913	0.726	0.989	19671	296872	0.9961	[0.9745,1.0181]
nose_d	IL17A	rs2275913	0.727	0.989	5931	62547	1.0071	[0.9678,1.0481]
iqb.adenomatous_polyps	IL17A	rs2275913	0.728	0.989	10680	47157	1.0060	[0.9727,1.0404]
modtosevere_altitude_sickness	IL17A	rs2275913	0.728	0.989	14435	101882	0.9954	[0.9697,1.0217]
played_hockey	IL17A	rs2275913	0.729	0.989	552	44607	0.9780	[0.8622,1.1094]
shingles	IL17A	rs2275913	0.73	0.989	18779	127939	1.0041	[0.9811,1.0276]
nose_p	IL17A	rs2275913	0.732	0.989	406	68129	1.0262	[0.8850,1.1900]
played_water_polo	IL17A	rs2275913	0.733	0.989	82	45412	1.0574	[0.7676,1.4567]
iqb.ganglion_cyst_wrist	IL17A	rs2275913	0.735	0.989	12711	87467	0.9952	[0.9677,1.0234]
exercise_regularily	IL17A	rs2275913	0.737	0.989	33366	19286	1.0046	[0.9783,1.0315]
insomnia	IL17A	rs2275913	0.737	0.989	91092	231177	1.0020	[0.9905,1.0136]
iqb.sun_allergy	IL17A	rs2275913	0.738	0.989	3445	65078	0.9913	[0.9416,1.0436]
atrial_fibrillation	IL17A	rs2275913	0.74	0.989	10443	288190	1.0051	[0.9755,1.0356]
played_yoga	IL17A	rs2275913	0.741	0.989	2694	38965	0.9901	[0.9336,1.0501]
urinary_incontinence_simple	IL17A	rs2275913	0.741	0.989	3241	22021	0.9906	[0.9367,1.0476]
iqb.fresh_cucumbers_yummy	IL17A	rs2275913	0.742	0.989	129765	24927	1.0034	[0.9832,1.0240]
joint_replacement	IL17A	rs2275913	0.742	0.989	3183	81245	1.0092	[0.9555,1.0660]
ppi_any_side_effect	IL17A	rs2275913	0.742	0.989	971	2929	0.9819	[0.8810,1.0944]
cad	IL17A	rs2275913	0.743	0.989	12909	305356	0.9953	[0.9679,1.0236]
iqb.ankle_sprain	IL17A	rs2275913	0.743	0.989	68820	30564	1.0034	[0.9833,1.0239]
big_toe_shorter	IL17A	rs2275913	0.746	0.99	31797	39216	0.9964	[0.9746,1.0186]
technical_occupation	IL17A	rs2275913	0.747	0.99	25441	24926	1.0045	[0.9773,1.0326]
soy_allergy	IL17A	rs2275913	0.748	0.99	1542	147777	1.0124	[0.9392,1.0912]
iqb.malaria_meds	IL17A	rs2275913	0.749	0.99	21078	81544	0.9963	[0.9739,1.0192]
any_cancer	IL17A	rs2275913	0.75	0.99	45697	305986	1.0026	[0.9868,1.0186]
bipolar	IL17A	rs2275913	0.751	0.99	9192	317523	0.9950	[0.9646,1.0263]
claritin_fast_heart	IL17A	rs2275913	0.751	0.99	2103	25155	0.9893	[0.9256,1.0574]
iqb.dislocated_shoulder	IL17A	rs2275913	0.751	0.99	14747	143540	0.9959	[0.9710,1.0214]
iqb.peg_laterals_bottom_teeth	IL17A	rs2275913	0.751	0.99	6101	46398	0.9936	[0.9546,1.0340]
cesarean_section	IL17A	rs2275913	0.752	0.99	6109	35278	0.9935	[0.9540,1.0346]
squamous_cell_carcinoma	IL17A	rs2275913	0.754	0.99	10467	331702	1.0048	[0.9752,1.0352]
iqb.hair_loss	IL17A	rs2275913	0.755	0.99	52558	52848	1.0031	[0.9840,1.0224]
iqb.hidradenitis	IL17A	rs2275913	0.755	0.99	1360	53005	1.0128	[0.9349,1.0973]
migraine_diagnosis	IL17A	rs2275913	0.755	0.99	63686	273353	0.9979	[0.9848,1.0112]
blood_clots	IL17A	rs2275913	0.756	0.99	9098	310432	1.0050	[0.9740,1.0370]
female_pattern_under45	IL17A	rs2275913	0.756	0.99	1102	9709	1.0155	[0.9216,1.1189]
iqb.peg_laterals_top_teeth	IL17A	rs2275913	0.756	0.99	8533	44941	0.9945	[0.9608,1.0295]
coronary_bypass_surgery	IL17A	rs2275913	0.757	0.99	860	83854	0.9839	[0.8875,1.0907]
iqb.feet_different_sizes	IL17A	rs2275913	0.757	0.99	13861	86622	1.0042	[0.9777,1.0315]
mohs_surgery	IL17A	rs2275913	0.758	0.99	4556	79245	0.9928	[0.9479,1.0398]
iqb.organizer	IL17A	rs2275913	0.759	0.99	77626	40904	0.9972	[0.9794,1.0153]
juvenile_obesity	IL17A	rs2275913	0.759	0.99	2864	69934	0.9913	[0.9373,1.0484]
vertigo	IL17A	rs2275913	0.76	0.99	5031	81550	1.0067	[0.9645,1.0508]
played_aerobics	IL17A	rs2275913	0.762	0.99	5433	36388	0.9933	[0.9513,1.0372]
iqb.took_meds_acid_reflux	IL17A	rs2275913	0.763	0.99	25264	61671	0.9966	[0.9747,1.0190]
codeine_vomiting	IL17A	rs2275913	0.77	0.99	4879	19203	1.0073	[0.9595,1.0575]
female_pattern	IL17A	rs2275913	0.771	0.99	2604	15785	0.9904	[0.9284,1.0566]
gender_difference_male	IL17A	rs2275913	0.771	0.99	182	4537	0.9674	[0.7735,1.2099]
eczema	IL17A	rs2275913	0.772	0.99	40341	278610	0.9977	[0.9822,1.0134]
chronic_bronchitis	IL17A	rs2275913	0.773	0.99	9391	74635	1.0048	[0.9729,1.0376]
dimples	IL17A	rs2275913	0.773	0.99	26722	43628	1.0034	[0.9807,1.0266]
iqb.contact_lenses_cosmetic	IL17A	rs2275913	0.774	0.99	788	36367	0.9847	[0.8863,1.0940]
played_swimming	IL17A	rs2275913	0.774	0.99	5680	36326	1.0061	[0.9650,1.0490]
iqb.dysplastic_mole	IL17A	rs2275913	0.775	0.99	7759	46919	0.9947	[0.9595,1.0313]
t2d_broad	IL17A	rs2275913	0.776	0.99	31294	273451	1.0026	[0.9847,1.0209]
iqb.gap_between_teeth	IL17A	rs2275913	0.777	0.99	10071	50209	0.9954	[0.9640,1.0278]
preeclampsia_all	IL17A	rs2275913	0.777	0.99	3642	38913	0.9927	[0.9437,1.0442]
warfarin_clot	IL17A	rs2275913	0.778	0.99	304	4754	1.0249	[0.8640,1.2158]
zyrtec_fast_heart	IL17A	rs2275913	0.779	0.99	858	18331	0.9855	[0.8898,1.0915]
iqb.aortic_aneurysm	IL17A	rs2275913	0.78	0.99	320	42127	1.0236	[0.8690,1.2058]
middle_linebacker	IL17A	rs2275913	0.78	0.99	565	231693	1.0176	[0.9003,1.1502]
serious_side_effects_dopamine_agonists	IL17A	rs2275913	0.78	0.99	245	30998	1.0269	[0.8524,1.2373]
feet_face_inward	IL17A	rs2275913	0.781	0.99	4322	66806	1.0066	[0.9612,1.0541]
glasses_any	IL17A	rs2275913	0.781	0.99	92533	126380	0.9982	[0.9856,1.0109]
severe_asthma	IL17A	rs2275913	0.782	0.99	2039	190442	0.9908	[0.9282,1.0576]
varicocele	IL17A	rs2275913	0.782	0.99	4681	66926	0.9938	[0.9507,1.0388]
iqb.cleft_lip	IL17A	rs2275913	0.783	0.99	216	103608	0.9724	[0.7965,1.1872]
alcoholism	IL17A	rs2275913	0.784	0.99	5160	77983	1.0059	[0.9645,1.0490]
iqb.chronic_constipation	IL17A	rs2275913	0.784	0.99	7911	93374	0.9952	[0.9614,1.0301]
iqb.brown_eyed	IL17A	rs2275913	0.786	0.99	3880	7674	1.0083	[0.9502,1.0699]
migraine_diagnosis_broad	IL17A	rs2275913	0.787	0.99	72486	270974	0.9983	[0.9858,1.0109]
played_soccer	IL17A	rs2275913	0.787	0.99	2572	41354	0.9916	[0.9327,1.0542]
aspirin_any_serious_gi_problems	IL17A	rs2275913	0.788	0.99	1115	51775	0.9879	[0.9042,1.0794]
handedness_ambidextrous	IL17A	rs2275913	0.788	0.99	9814	34828	1.0046	[0.9715,1.0388]
shellfish_allergy_clean	IL17A	rs2275913	0.788	0.99	3876	98661	1.0066	[0.9596,1.0559]
at_all_religious	IL17A	rs2275913	0.789	0.99	21206	43273	0.9966	[0.9723,1.0216]
low_sperm_count	IL17A	rs2275913	0.789	0.99	3928	63633	0.9934	[0.9465,1.0426]
weeds_allergy_clean	IL17A	rs2275913	0.79	0.99	32368	62534	0.9973	[0.9774,1.0175]
corrective_eye_surgery	IL17A	rs2275913	0.791	0.99	3883	80798	1.0065	[0.9592,1.0562]
iqb.movement_during_rem	IL17A	rs2275913	0.791	0.99	21514	34381	0.9965	[0.9711,1.0226]
blood_disorder	IL17A	rs2275913	0.793	0.99	1902	84141	0.9910	[0.9259,1.0607]
any_non_melanoma_skin_cancer	IL17A	rs2275913	0.795	0.99	25580	302202	0.9974	[0.9776,1.0175]
iqb.short_of_breath_from_stairs	IL17A	rs2275913	0.796	0.99	37072	120676	1.0023	[0.9849,1.0201]
sulfa_drug_allergy	IL17A	rs2275913	0.796	0.99	8062	146808	0.9955	[0.9622,1.0300]
iqb.red_wine_headache	IL17A	rs2275913	0.798	0.99	19136	72525	1.0032	[0.9792,1.0277]
ever_tobacco_user	IL17A	rs2275913	0.8	0.99	109720	187626	1.0015	[0.9902,1.0128]
iqb.took_meds_pres_sleep_aid	IL17A	rs2275913	0.8	0.99	59580	209586	0.9982	[0.9846,1.0120]
serious_side_effects_fluoroquinolones	IL17A	rs2275913	0.8	0.99	594	30972	0.9844	[0.8714,1.1121]
any_immune	IL17A	rs2275913	0.802	0.99	136769	220191	1.0013	[0.9912,1.0115]
iqb.blood_pressure_meds	IL17A	rs2275913	0.802	0.99	27597	74708	0.9971	[0.9745,1.0202]
cfs	IL17A	rs2275913	0.803	0.99	2776	83550	1.0072	[0.9518,1.0659]
gestational_diabetes_tight_controls	IL17A	rs2275913	0.803	0.99	3853	14317	0.9931	[0.9406,1.0485]
aerobic_exercise	IL17A	rs2275913	0.805	0.99	30981	21601	1.0033	[0.9775,1.0297]
fracture	IL17A	rs2275913	0.806	0.99	37418	69678	0.9976	[0.9790,1.0167]
breast_cancer	IL17A	rs2275913	0.807	0.99	7041	169967	0.9955	[0.9599,1.0323]
myringotomy	IL17A	rs2275913	0.807	0.99	3951	80513	1.0060	[0.9588,1.0555]
codeine_euphoria	IL17A	rs2275913	0.808	0.99	9325	33986	1.0044	[0.9697,1.0402]
iqb.psoriatic_arthritis	IL17A	rs2275913	0.809	0.99	2154	143013	1.0079	[0.9459,1.0739]
student	IL17A	rs2275913	0.811	0.99	4628	76090	0.9940	[0.9458,1.0446]
cat_allergy_meta	IL17A	rs2275913	0.814	0.99	26174	86265	0.9975	[0.9770,1.0184]
scoliosis	IL17A	rs2275913	0.816	0.99	8023	76776	0.9959	[0.9620,1.0310]
ulcer	IL17A	rs2275913	0.817	0.99	6249	79352	1.0046	[0.9665,1.0441]
antihistamine_fast	IL17A	rs2275913	0.819	0.99	1785	31527	0.9918	[0.9237,1.0648]
prevacid_any_problems	IL17A	rs2275913	0.819	0.99	229	1176	1.0249	[0.8309,1.2642]
double_jointed	IL17A	rs2275913	0.821	0.99	3417	81549	0.9941	[0.9442,1.0466]
iqb.ivf	IL17A	rs2275913	0.821	0.99	2814	98524	0.9936	[0.9395,1.0508]
teratozoospermia	IL17A	rs2275913	0.822	0.99	1790	65133	1.0081	[0.9398,1.0813]
serious_side_effects_beta_lactamase_penicillins	IL17A	rs2275913	0.824	0.99	2342	30855	1.0072	[0.9454,1.0731]
iqb.lost_20lbs	IL17A	rs2275913	0.826	0.99	54893	57661	1.0020	[0.9845,1.0197]
centenarian_family	IL17A	rs2275913	0.828	0.99	2060	298136	0.9929	[0.9306,1.0592]
played_basketball	IL17A	rs2275913	0.828	0.99	2919	40349	0.9938	[0.9391,1.0516]
iqb.lipoma	IL17A	rs2275913	0.833	0.99	14355	81628	0.9971	[0.9707,1.0242]
linebacker	IL17A	rs2275913	0.833	0.99	891	231364	1.0106	[0.9165,1.1143]
prilosec_otc	IL17A	rs2275913	0.833	0.99	3331	17043	0.9940	[0.9403,1.0508]
azoospermia	IL17A	rs2275913	0.835	0.99	1046	65138	0.9903	[0.9037,1.0852]
dog_allergy	IL17A	rs2275913	0.835	0.99	13873	146038	1.0028	[0.9769,1.0294]
hemiplegic_migraine	IL17A	rs2275913	0.838	0.99	1029	24639	1.0099	[0.9188,1.1101]
played_race_walking	IL17A	rs2275913	0.838	0.99	215	45202	0.9794	[0.8021,1.1958]
ppi_any_neuro_problems	IL17A	rs2275913	0.838	0.99	242	3702	0.9801	[0.8075,1.1894]
current_asthma	IL17A	rs2275913	0.839	0.99	9701	188780	1.0032	[0.9730,1.0343]
allegra_fast_heart	IL17A	rs2275913	0.842	0.99	823	12612	1.0108	[0.9100,1.1227]
chronic_constipation	IL17A	rs2275913	0.842	0.99	1355	84164	0.9918	[0.9152,1.0749]
trees_allergy	IL17A	rs2275913	0.842	0.99	31343	143724	1.0019	[0.9836,1.0204]
female_hair_loss	IL17A	rs2275913	0.843	0.99	25709	40682	0.9976	[0.9739,1.0219]
laparoscopy	IL17A	rs2275913	0.843	0.99	7943	75824	0.9964	[0.9613,1.0328]
iqb.sugery_shoulder_dislocation	IL17A	rs2275913	0.844	0.99	1370	109243	1.0080	[0.9311,1.0912]
nose_g	IL17A	rs2275913	0.844	0.99	8876	59581	0.9966	[0.9639,1.0305]
nexium_any_problems	IL17A	rs2275913	0.845	0.99	262	1106	1.0200	[0.8366,1.2436]
iqb.carry_a_tune	IL17A	rs2275913	0.846	0.99	69887	41939	1.0018	[0.9839,1.0200]
breast_augmentation	IL17A	rs2275913	0.847	0.99	2382	39050	0.9940	[0.9345,1.0572]
iqb.antiinflammatory_meds	IL17A	rs2275913	0.847	0.99	26203	75212	1.0021	[0.9811,1.0236]
played_golf	IL17A	rs2275913	0.847	0.99	3279	40842	0.9946	[0.9420,1.0503]
milk_allergy	IL17A	rs2275913	0.848	0.99	3817	147461	0.9953	[0.9484,1.0445]
other_food_allergy	IL17A	rs2275913	0.848	0.99	6969	146975	1.0035	[0.9680,1.0404]
gerd	IL17A	rs2275913	0.85	0.99	17964	68710	1.0024	[0.9776,1.0278]
muscle_non_loaded	IL17A	rs2275913	0.85	0.99	950	912	1.0136	[0.8814,1.1655]
measles	IL17A	rs2275913	0.851	0.99	36031	44941	1.0028	[0.9738,1.0327]
reduced_kidney_function	IL17A	rs2275913	0.852	0.99	178	85669	0.9793	[0.7862,1.2198]
basilar_migraine	IL17A	rs2275913	0.854	0.99	2011	23136	0.9934	[0.9255,1.0663]
positive_tb_test	IL17A	rs2275913	0.854	0.99	4204	79785	0.9957	[0.9504,1.0430]
COPD_guess_smokers_only	IL17A	rs2275913	0.855	0.99	2292	11941	1.0063	[0.9412,1.0758]
iqb.sae_blood_thinners	IL17A	rs2275913	0.856	0.99	1418	20618	1.0075	[0.9297,1.0917]
played_jogging	IL17A	rs2275913	0.856	0.99	5193	36438	0.9960	[0.9537,1.0402]
chicken_pox	IL17A	rs2275913	0.857	0.99	118611	15912	0.9977	[0.9731,1.0230]
current_tobacco_user	IL17A	rs2275913	0.858	0.99	19074	282714	1.0020	[0.9803,1.0241]
iqb.backbend_kickover	IL17A	rs2275913	0.858	0.99	10036	47188	1.0030	[0.9701,1.0371]
blood_in_stool	IL17A	rs2275913	0.859	0.99	6664	78615	1.0034	[0.9667,1.0415]
iqb.took_meds_chemotherapy	IL17A	rs2275913	0.861	0.991	10151	317854	1.0027	[0.9732,1.0330]
single_in_30s	IL17A	rs2275913	0.861	0.991	5	5	1.0033	[0.9673,1.0405]
iqb.took_meds_depression_or_anxiety	IL17A	rs2275913	0.862	0.992	30736	56276	1.0019	[0.9809,1.0233]
kidney_cysts	IL17A	rs2275913	0.863	0.992	1387	84336	0.9930	[0.9172,1.0752]
iqb.foot_odor	IL17A	rs2275913	0.864	0.992	12542	88287	1.0025	[0.9746,1.0311]
iqb.os_trigonum	IL17A	rs2275913	0.865	0.992	611	79498	1.0103	[0.8978,1.1369]
bitter_majority	IL17A	rs2275913	0.867	0.992	1547	1323	1.0097	[0.9018,1.1305]
cat_allergy_clean	IL17A	rs2275913	0.867	0.992	26174	79085	0.9982	[0.9775,1.0194]
iqb.unexplained_infertility	IL17A	rs2275913	0.868	0.992	5319	94543	1.0035	[0.9626,1.0462]
played_baseball	IL17A	rs2275913	0.869	0.992	3879	39492	0.9958	[0.9476,1.0466]
hepatitis_a	IL17A	rs2275913	0.87	0.992	3445	278976	0.9958	[0.9469,1.0472]
naproxen_kidney	IL17A	rs2275913	0.873	0.992	270	40049	0.9855	[0.8245,1.1780]
osteoarthritis_broad	IL17A	rs2275913	0.874	0.992	40240	96626	0.9984	[0.9792,1.0180]
pr_positive_breast_cancer	IL17A	rs2275913	0.875	0.993	828	171351	1.0082	[0.9106,1.1162]
serious_side_effects_statins	IL17A	rs2275913	0.875	0.993	1046	30924	1.0075	[0.9181,1.1055]
upturned_nose	IL17A	rs2275913	0.878	0.993	26043	42367	0.9981	[0.9746,1.0222]
degenerative_joint_disease	IL17A	rs2275913	0.879	0.993	5639	78885	0.9968	[0.9565,1.0388]
played_walking	IL17A	rs2275913	0.879	0.993	15339	24746	1.0024	[0.9720,1.0338]
any_skin_cancer	IL17A	rs2275913	0.88	0.993	32115	300611	1.0014	[0.9834,1.0198]
any_asthma_eczema_rhinitis	IL17A	rs2275913	0.881	0.993	104670	73356	0.9989	[0.9848,1.0132]
heartburn	IL17A	rs2275913	0.881	0.993	19819	65271	1.0018	[0.9781,1.0262]
iqb.vegan	IL17A	rs2275913	0.881	0.993	2828	156069	1.0042	[0.9501,1.0614]
iqb.misophonia	IL17A	rs2275913	0.883	0.993	20563	76127	0.9982	[0.9749,1.0221]
tuberculosis	IL17A	rs2275913	0.885	0.993	376	84484	0.9889	[0.8505,1.1498]
gestational_diabetes_pregnancy	IL17A	rs2275913	0.886	0.993	2064	14280	1.0051	[0.9378,1.0773]
iqb.arthritis_any	IL17A	rs2275913	0.886	0.993	36441	56427	1.0016	[0.9795,1.0243]
iqb.vision_correction	IL17A	rs2275913	0.887	0.993	49997	14000	1.0021	[0.9730,1.0322]
propionic_acid_any_serious_gi_problems	IL17A	rs2275913	0.887	0.993	1416	53329	1.0057	[0.9297,1.0879]
stopped_smoking	IL17A	rs2275913	0.887	0.993	86427	19042	0.9983	[0.9746,1.0225]
juvenile_allergic_asthma	IL17A	rs2275913	0.89	0.993	4495	60042	1.0032	[0.9587,1.0497]
iqb.third_nipple	IL17A	rs2275913	0.891	0.993	1790	69467	0.9951	[0.9279,1.0673]
epilepsy	IL17A	rs2275913	0.892	0.993	3907	311016	0.9967	[0.9509,1.0448]
iqb.cluster_headaches	IL17A	rs2275913	0.892	0.993	7909	143490	1.0023	[0.9691,1.0368]
autism	IL17A	rs2275913	0.893	0.993	1301	311907	1.0056	[0.9267,1.0912]
played_backpacking	IL17A	rs2275913	0.893	0.993	2235	42071	0.9956	[0.9340,1.0613]
overbite	IL17A	rs2275913	0.894	0.993	38662	17798	1.0018	[0.9754,1.0290]
iqb.sing_back_musical_note	IL17A	rs2275913	0.895	0.993	56552	55670	1.0012	[0.9839,1.0188]
red_ants_allergy	IL17A	rs2275913	0.895	0.993	3076	147593	0.9964	[0.9444,1.0513]
played_fencing	IL17A	rs2275913	0.896	0.993	135	45096	0.9832	[0.7631,1.2668]
serious_side_effects_aspirin	IL17A	rs2275913	0.897	0.993	366	30980	0.9899	[0.8487,1.1547]
fish_allergy	IL17A	rs2275913	0.899	0.993	1572	147776	0.9952	[0.9239,1.0720]
nose_m	IL17A	rs2275913	0.9	0.993	257	68279	1.0120	[0.8409,1.2178]
colorectal_cancer	IL17A	rs2275913	0.902	0.993	1954	345733	0.9958	[0.9316,1.0645]
liver_cysts	IL17A	rs2275913	0.902	0.993	2338	312681	1.0038	[0.9446,1.0667]
nsaid_any_serious_gi_problems	IL17A	rs2275913	0.902	0.993	2064	54260	0.9959	[0.9327,1.0634]
very_wrinkled	IL17A	rs2275913	0.902	0.993	1826	20341	0.9952	[0.9223,1.0740]
statin_stop_reason_efficacy_coalesce	IL17A	rs2275913	0.903	0.993	1570	9449	0.9951	[0.9187,1.0777]
high_cholesterol	IL17A	rs2275913	0.904	0.993	107002	99241	1.0009	[0.9864,1.0156]
iqb.took_meds_blood_pressure	IL17A	rs2275913	0.904	0.993	86492	239591	0.9992	[0.9862,1.0123]
ppi_cyp2c19_neuro_problems	IL17A	rs2275913	0.905	0.993	187	3219	1.0135	[0.8138,1.2622]
hair_loss	IL17A	rs2275913	0.906	0.993	67557	65593	1.0010	[0.9840,1.0183]
iqb.mania	IL17A	rs2275913	0.906	0.993	1930	60737	0.9959	[0.9307,1.0657]
aspirin_ulcer	IL17A	rs2275913	0.909	0.993	599	52291	1.0070	[0.8934,1.1351]
iqb.ssri	IL17A	rs2275913	0.909	0.993	7989	52420	1.0021	[0.9673,1.0380]
antidepressant_side_effect_trouble_achieving_orgasm	IL17A	rs2275913	0.91	0.993	4696	17388	0.9972	[0.9500,1.0468]
male_pattern_meta_strict	IL17A	rs2275913	0.911	0.993	6781	2020	0.9954	[0.9186,1.0788]
antidepressant_side_effect_trouble_becoming_aroused	IL17A	rs2275913	0.912	0.993	3333	18752	0.9969	[0.9435,1.0534]
high_blood_pressure	IL17A	rs2275913	0.912	0.993	85317	230598	0.9993	[0.9865,1.0122]
low_arches	IL17A	rs2275913	0.912	0.993	14701	56673	0.9985	[0.9717,1.0260]
body_type	IL17A	rs2275913	0.913	0.994	22467	45786	0.9985	[0.9719,1.0258]
pediatric_ibd	IL17A	rs2275913	0.914	0.994	254	315011	1.0102	[0.8401,1.2148]
hernia	IL17A	rs2275913	0.915	0.994	8961	76692	1.0018	[0.9684,1.0364]
foot_v_hand	IL17A	rs2275913	0.916	0.994	3772	28354	1.0027	[0.9531,1.0550]
iqb.sae_dep_anx_mentalh_meds	IL17A	rs2275913	0.916	0.994	13953	77897	1.0015	[0.9747,1.0290]
male_pattern_meta	IL17A	rs2275913	0.917	0.995	10013	9664	1.0022	[0.9608,1.0454]
iqb.heart_arrhythmia	IL17A	rs2275913	0.918	0.995	12642	62750	0.9985	[0.9701,1.0277]
wasp_allergy	IL17A	rs2275913	0.918	0.995	4021	148564	1.0025	[0.9566,1.0506]
claritin_dry	IL17A	rs2275913	0.92	0.995	5770	21464	1.0022	[0.9592,1.0472]
hemorrhoids	IL17A	rs2275913	0.921	0.995	27584	57568	1.0011	[0.9790,1.0238]
pollen_allergy	IL17A	rs2275913	0.921	0.995	44997	141882	1.0008	[0.9850,1.0169]
homemaker	IL17A	rs2275913	0.922	0.995	9664	95109	0.9984	[0.9663,1.0316]
kidney_disease	IL17A	rs2275913	0.922	0.995	3568	314045	1.0025	[0.9543,1.0531]
achilles_tendinitis_conservative	IL17A	rs2275913	0.923	0.995	494	40830	0.9935	[0.8704,1.1340]
played_downhill_skiing	IL17A	rs2275913	0.924	0.995	3591	40801	0.9975	[0.9478,1.0499]
sleep_walk_cc	IL17A	rs2275913	0.924	0.995	1465	66783	1.0038	[0.9294,1.0841]
face_oblong_versus_square	IL17A	rs2275913	0.927	0.996	13409	34867	0.9986	[0.9690,1.0291]
iqb.sweaty_palms	IL17A	rs2275913	0.928	0.996	10466	98801	1.0014	[0.9711,1.0327]
mitral_valve_prolapse	IL17A	rs2275913	0.928	0.996	7020	213108	1.0016	[0.9665,1.0381]
memory_loss	IL17A	rs2275913	0.929	0.996	2327	84315	0.9972	[0.9375,1.0607]
kidney_stones	IL17A	rs2275913	0.93	0.996	15266	133331	1.0011	[0.9762,1.0267]
statin_stop_reason_side_effects_coalesce	IL17A	rs2275913	0.93	0.996	5226	5794	0.9975	[0.9428,1.0553]
antidepressant_side_effect_poor_coordination	IL17A	rs2275913	0.934	0.996	1368	20720	0.9966	[0.9185,1.0812]
blindness	IL17A	rs2275913	0.934	0.996	343	87282	0.9933	[0.8483,1.1631]
haircolor_change_from_blond	IL17A	rs2275913	0.934	0.996	9291	40653	1.0014	[0.9682,1.0357]
antidepressant_side_effect_diarrhea	IL17A	rs2275913	0.943	0.997	1052	21036	1.0034	[0.9149,1.1004]
bladder_infection	IL17A	rs2275913	0.943	0.997	25396	59497	1.0009	[0.9754,1.0271]
iqb.celiac_w_biopsy	IL17A	rs2275913	0.947	0.997	597	83319	1.0041	[0.8909,1.1317]
prilosec_combined	IL17A	rs2275913	0.947	0.997	3176	17942	1.0019	[0.9469,1.0601]
bald_image	IL17A	rs2275913	0.948	0.997	27857	26963	0.9990	[0.9700,1.0289]
played_wrestling	IL17A	rs2275913	0.948	0.997	305	44618	0.9944	[0.8402,1.1771]
hormone_replacement_therapy	IL17A	rs2275913	0.949	0.997	24758	24490	1.0009	[0.9743,1.0282]
asparagus_anosmia	IL17A	rs2275913	0.95	0.997	16525	32751	0.9991	[0.9716,1.0274]
ibuprofen_any_serious_gi_problems	IL17A	rs2275913	0.951	0.997	1108	53153	1.0028	[0.9178,1.0957]
very_religious	IL17A	rs2275913	0.951	0.997	2217	62531	0.9980	[0.9371,1.0629]
breast_reduction	IL17A	rs2275913	0.953	0.997	1269	40171	0.9975	[0.9173,1.0846]
ppi_any_gi_problems	IL17A	rs2275913	0.954	0.997	553	3391	0.9961	[0.8713,1.1387]
obesity	IL17A	rs2275913	0.957	0.997	15247	68497	1.0007	[0.9747,1.0275]
allergic_asthma	IL17A	rs2275913	0.958	0.997	8036	59705	1.0009	[0.9666,1.0365]
naproxen_any_serious_gi_problems	IL17A	rs2275913	0.959	0.997	653	39663	0.9970	[0.8887,1.1184]
gestational_diabetes_pregnancy_loose_controls	IL17A	rs2275913	0.962	0.997	2064	38049	0.9984	[0.9344,1.0667]
iqb.took_meds_blood_thinners	IL17A	rs2275913	0.962	0.997	28638	296404	0.9995	[0.9807,1.0187]
oval_face	IL17A	rs2275913	0.962	0.997	31300	37162	0.9994	[0.9771,1.0223]
nose_a	IL17A	rs2275913	0.963	0.997	1418	67098	1.0019	[0.9261,1.0838]
iqb.blue_eyed	IL17A	rs2275913	0.964	0.997	4808	6716	1.0013	[0.9464,1.0593]
soy_allergy_clean	IL17A	rs2275913	0.964	0.997	1527	101257	1.0017	[0.9292,1.0800]
drug_allergy	IL17A	rs2275913	0.965	0.997	9045	25922	1.0008	[0.9648,1.0382]
chronic_hives	IL17A	rs2275913	0.966	0.997	5261	307406	1.0009	[0.9609,1.0425]
iqb.kidney_infection	IL17A	rs2275913	0.966	0.997	17389	85651	0.9995	[0.9745,1.0251]
iqb.took_meds_ibuprofen_or_naproxen	IL17A	rs2275913	0.969	0.997	26372	60174	1.0004	[0.9787,1.0226]
earwax_cc	IL17A	rs2275913	0.971	0.997	479	4693	1.0026	[0.8706,1.1546]
rheumatoid_arthritis	IL17A	rs2275913	0.972	0.997	8721	316319	0.9994	[0.9680,1.0319]
iqb.finasteride	IL17A	rs2275913	0.975	0.997	4570	102879	0.9993	[0.9549,1.0457]
iqb.skydived	IL17A	rs2275913	0.975	0.997	9991	100960	0.9995	[0.9691,1.0309]
alopecia_areata	IL17A	rs2275913	0.976	0.997	693	73286	0.9983	[0.8928,1.1162]
patellar_tendinitis	IL17A	rs2275913	0.976	0.997	3731	39699	1.0008	[0.9519,1.0521]
female_pattern_less_strict_60	IL17A	rs2275913	0.978	0.997	4205	5156	1.0010	[0.9295,1.0781]
iqb.cry_easily	IL17A	rs2275913	0.979	0.997	81367	127878	0.9998	[0.9863,1.0135]
elbow_tendinitis	IL17A	rs2275913	0.982	0.997	7054	36926	1.0005	[0.9624,1.0400]
optimist	IL17A	rs2275913	0.982	0.997	12385	35663	0.9996	[0.9694,1.0308]
transplant_surgery	IL17A	rs2275913	0.982	0.997	311	84058	0.9981	[0.8457,1.1779]
hayfever_meta	IL17A	rs2275913	0.983	0.997	7601	18182	0.9996	[0.9597,1.0410]
undescended_testicle	IL17A	rs2275913	0.983	0.997	3369	86256	0.9994	[0.9494,1.0521]
aspirin_kidney	IL17A	rs2275913	0.984	0.997	235	52658	1.0019	[0.8281,1.2122]
iqb.caffeine_jittery	IL17A	rs2275913	0.986	0.997	9965	30393	1.0003	[0.9669,1.0348]
nonallergic_asthma	IL17A	rs2275913	0.986	0.997	1925	60293	1.0006	[0.9349,1.0709]
handedness_strong_cc	IL17A	rs2275913	0.988	0.997	3277	32259	0.9996	[0.9473,1.0547]
aspirin_stomach	IL17A	rs2275913	0.989	0.998	12486	39719	0.9998	[0.9699,1.0306]
fertility_treatment_multiples	IL17A	rs2275913	0.989	0.998	797	2641	0.9991	[0.8845,1.1286]
iqb.dot_bone_loss	IL17A	rs2275913	0.99	0.998	6998	43798	0.9997	[0.9598,1.0414]
cervical_spine_surgery	IL17A	rs2275913	0.991	0.998	1363	83057	0.9995	[0.9228,1.0826]
iqb.cartwheel	IL17A	rs2275913	0.993	0.998	55526	42370	1.0001	[0.9810,1.0195]
any_plant_allergy	IL17A	rs2275913	0.995	0.998	46266	141674	0.9999	[0.9843,1.0158]
essential_tremor	IL17A	rs2275913	0.995	0.998	632	397174	0.9996	[0.8898,1.1230]
played_skating	IL17A	rs2275913	0.996	0.998	1228	43462	1.0002	[0.9193,1.0882]
iqb.licorice	IL17A	rs2275913	0.998	0.999	52074	49208	1.0000	[0.9813,1.0190]
iqb.non_identical_twin	IL17F	rs763780	0.00102	0.136	774	56742	1.4320	[1.1679,1.7558]
iqb.allergic_to_jewelry	IL17F	rs763780	0.00196	0.183	22455	54122	0.9117	[0.8598,0.9669]
nose_l	IL17F	rs763780	0.00336	0.234	3114	65399	0.8264	[0.7250,0.9421]
asparagus_anosmia	IL17F	rs763780	0.00625	0.325	16525	32751	0.9145	[0.8575,0.9753]
migraine_ICHD_with_aura	IL17F	rs763780	0.00695	0.339	12536	277560	0.9183	[0.8625,0.9776]
aspirin_liver	IL17F	rs763780	0.00711	0.343	238	52653	1.6583	[1.1759,2.3386]
iqb.sing_back_musical_note	IL17F	rs763780	0.00757	0.353	56552	55670	1.0555	[1.0145,1.0982]
polio	IL17F	rs763780	0.0186	0.546	498	84380	1.3890	[1.0690,1.8049]
coronary_bypass_surgery	IL17F	rs763780	0.0188	0.55	860	83854	0.7364	[0.5643,0.9609]
iqb.peanut_allergy_child	IL17F	rs763780	0.0219	0.59	1836	61899	1.1885	[1.0289,1.3729]
congenital_heart_defect	IL17F	rs763780	0.0224	0.596	8362	323134	0.9162	[0.8491,0.9886]
serious_side_effects_ssri	IL17F	rs763780	0.0252	0.616	982	30939	0.7709	[0.6083,0.9769]
iqb.fainted_giving_blood	IL17F	rs763780	0.0292	0.638	21291	72081	0.9429	[0.8942,0.9943]
red_hair_cc	IL17F	rs763780	0.0292	0.638	24784	83337	0.9468	[0.9012,0.9947]
iqb.aortic_aneurysm	IL17F	rs763780	0.0296	0.64	320	42127	0.6218	[0.3921,0.9860]
iqb.teeth_grinding	IL17F	rs763780	0.0296	0.64	48429	53063	1.0474	[1.0046,1.0921]
heavy_freckles	IL17F	rs763780	0.0308	0.644	15719	112472	0.9378	[0.8844,0.9945]
alopecia_areata	IL17F	rs763780	0.0322	0.662	693	73286	0.7393	[0.5534,0.9876]
iqb.used_zicam	IL17F	rs763780	0.0323	0.662	36682	70744	1.0475	[1.0040,1.0928]
moles	IL17F	rs763780	0.0331	0.673	16865	67040	1.0630	[1.0052,1.1240]
hyperemesis_pc	IL17F	rs763780	0.0358	0.696	977	207596	0.7847	[0.6204,0.9925]
iqb.finasteride	IL17F	rs763780	0.038	0.709	4570	102879	1.1127	[1.0073,1.2291]
nose_h	IL17F	rs763780	0.0381	0.709	2012	66512	1.1634	[1.0113,1.3382]
any_freckles	IL17F	rs763780	0.0383	0.709	32764	110317	0.9558	[0.9157,0.9977]
played_soccer	IL17F	rs763780	0.0389	0.709	2572	41354	0.8616	[0.7460,0.9951]
migraine_diagnosis	IL17F	rs763780	0.0391	0.709	63686	273353	0.9689	[0.9402,0.9985]
iqb.took_meds_aspirin	IL17F	rs763780	0.041	0.711	31302	56315	0.9473	[0.8992,0.9979]
dental_superstar	IL17F	rs763780	0.0418	0.714	7758	109210	0.9181	[0.8450,0.9977]
endurance_sports	IL17F	rs763780	0.0437	0.725	17617	28017	0.9363	[0.8781,0.9983]
iqb.took_meds_pres_pain_med	IL17F	rs763780	0.0441	0.725	134214	131765	1.0270	[1.0007,1.0540]
red_hair_vs_blond_and_light_brown_cc	IL17F	rs763780	0.0447	0.725	24785	44527	0.9466	[0.8971,0.9988]
prostate_cancer	IL17F	rs763780	0.0452	0.725	5677	189538	0.9054	[0.8206,0.9991]
acid_reflux	IL17F	rs763780	0.0478	0.725	46182	129109	1.0371	[1.0004,1.0750]
female_pattern	IL17F	rs763780	0.0478	0.725	2604	15785	0.8600	[0.7391,1.0007]
iqb.LASIK_surgery	IL17F	rs763780	0.049	0.728	3552	28755	1.1211	[1.0020,1.2544]
any_ponv	IL17F	rs763780	0.0502	0.737	21532	21647	1.0683	[0.9999,1.1413]
iqb.ever_diagnosed_autoimmune	IL17F	rs763780	0.0505	0.737	11315	78168	1.0683	[1.0003,1.1408]
antihistamine_fast	IL17F	rs763780	0.052	0.74	1785	31527	0.8482	[0.7157,1.0052]
blindness	IL17F	rs763780	0.052	0.74	343	87282	1.3790	[1.0117,1.8796]
iqb.restless_leg_syndrome	IL17F	rs763780	0.0555	0.75	9973	101204	0.9326	[0.8678,1.0023]
played_yoga	IL17F	rs763780	0.062	0.764	2694	38965	0.8775	[0.7633,1.0089]
hepatitis_c	IL17F	rs763780	0.0626	0.764	1873	280671	1.1504	[0.9956,1.3294]
nose_a	IL17F	rs763780	0.0628	0.764	1418	67098	0.8389	[0.6939,1.0144]
serious_side_effects_fluoroquinolones	IL17F	rs763780	0.063	0.764	594	30972	0.7536	[0.5521,1.0287]
rotator_conservative	IL17F	rs763780	0.0638	0.765	3129	34483	0.8842	[0.7748,1.0091]
iqb.blue_eyed	IL17F	rs763780	0.064	0.765	4808	6716	0.8853	[0.7778,1.0076]
gout	IL17F	rs763780	0.0642	0.765	7564	147520	0.9256	[0.8522,1.0054]
iqb.curlier_in_humidity	IL17F	rs763780	0.0653	0.765	49770	45012	1.0434	[0.9973,1.0916]
iqb.good_sense_of_direction	IL17F	rs763780	0.0653	0.765	85322	32347	0.9591	[0.9176,1.0025]
zyrtec_fast_heart	IL17F	rs763780	0.0709	0.788	858	18331	0.7995	[0.6223,1.0272]
iqb.sweat_while_sleeping	IL17F	rs763780	0.0715	0.788	31297	72623	1.0422	[0.9965,1.0900]
iqb.took_meds_blood_thinners	IL17F	rs763780	0.0742	0.794	28638	296404	1.0396	[0.9964,1.0848]
migraine_ICHD	IL17F	rs763780	0.0774	0.809	22644	274703	0.9590	[0.9153,1.0049]
vertigo	IL17F	rs763780	0.079	0.809	5031	81550	0.9149	[0.8275,1.0115]
t2d	IL17F	rs763780	0.0808	0.809	19582	330013	0.9557	[0.9081,1.0059]
dust_mites_allergy_clean	IL17F	rs763780	0.0811	0.809	29375	64710	0.9587	[0.9141,1.0053]
modtosevere_altitude_sickness	IL17F	rs763780	0.0822	0.809	14435	101882	1.0537	[0.9937,1.1174]
big_toe_shorter	IL17F	rs763780	0.0823	0.809	31797	39216	1.0450	[0.9944,1.0981]
current_heavy_drinking_cc	IL17F	rs763780	0.0826	0.809	2017	50378	0.8704	[0.7418,1.0212]
iqb.cartwheel	IL17F	rs763780	0.0831	0.809	55526	42370	0.9622	[0.9211,1.0050]
iqb.skydived	IL17F	rs763780	0.0831	0.809	9991	100960	0.9387	[0.8735,1.0089]
female_pattern_less_strict	IL17F	rs763780	0.0862	0.81	5258	17371	0.9103	[0.8170,1.0143]
iqb.ssri	IL17F	rs763780	0.0867	0.81	7989	52420	1.0708	[0.9907,1.1574]
dust_mites_allergy_meta	IL17F	rs763780	0.0869	0.81	29375	72535	0.9601	[0.9162,1.0060]
aspirin_kidney	IL17F	rs763780	0.0876	0.81	235	52658	1.4066	[0.9686,2.0427]
rheumatoid_arthritis	IL17F	rs763780	0.0917	0.81	8721	316319	0.9387	[0.8716,1.0110]
antidepressant_side_effect_erectile_trouble	IL17F	rs763780	0.0926	0.812	1556	20532	0.8480	[0.6974,1.0311]
handedness_ambidextrous	IL17F	rs763780	0.094	0.813	9814	34828	0.9370	[0.8679,1.0116]
iqb.sae_anti_tnf_alpha	IL17F	rs763780	0.0965	0.813	718	3071	1.2462	[0.9655,1.6085]
wisdom_teeth	IL17F	rs763780	0.0976	0.813	102405	19110	0.9571	[0.9089,1.0078]
migraine_diagnosis_broad	IL17F	rs763780	0.098	0.813	72486	270974	0.9763	[0.9489,1.0045]
iqb.thickened_skin	IL17F	rs763780	0.0983	0.813	1849	82253	0.8732	[0.7412,1.0288]
iqb.plays_a_musical_instrument	IL17F	rs763780	0.101	0.813	41030	66126	1.0355	[0.9932,1.0797]
mold_allergy	IL17F	rs763780	0.101	0.813	27114	144313	0.9632	[0.9207,1.0075]
iqb.cheated_on_partner	IL17F	rs763780	0.102	0.815	30018	63951	1.0393	[0.9924,1.0883]
claritin_fast_heart	IL17F	rs763780	0.104	0.815	2103	25155	0.8804	[0.7531,1.0293]
played_ultimate_frisbee	IL17F	rs763780	0.105	0.815	160	45132	0.6036	[0.3110,1.1714]
ponv_mod_severe	IL17F	rs763780	0.105	0.815	13611	21316	1.0637	[0.9873,1.1459]
serious_side_effects_antibiotics	IL17F	rs763780	0.105	0.815	487	30963	0.7634	[0.5432,1.0730]
cardiac_ablation	IL17F	rs763780	0.106	0.818	914	83737	1.1889	[0.9686,1.4592]
chronic_constipation	IL17F	rs763780	0.107	0.819	1355	84164	1.1539	[0.9729,1.3686]
iqb.hot_flashes	IL17F	rs763780	0.107	0.819	20786	6939	1.0799	[0.9831,1.1862]
tuberculosis	IL17F	rs763780	0.108	0.824	376	84484	0.7357	[0.4968,1.0893]
asthenospermia	IL17F	rs763780	0.11	0.827	5	5	0.8983	[0.7862,1.0264]
iqb.carry_a_tune	IL17F	rs763780	0.111	0.827	69887	41939	1.0339	[0.9924,1.0772]
chronic_bronchitis	IL17F	rs763780	0.112	0.828	9391	74635	1.0598	[0.9871,1.1378]
cad	IL17F	rs763780	0.113	0.831	12909	305356	0.9493	[0.8898,1.0128]
iqb.carpal_tunnel	IL17F	rs763780	0.114	0.831	14343	88095	0.9518	[0.8950,1.0123]
ibuprofen_gi_bleeding	IL17F	rs763780	0.116	0.831	652	53610	0.8012	[0.6019,1.0664]
aortic_stenosis	IL17F	rs763780	0.117	0.831	1547	313658	0.8675	[0.7233,1.0404]
iqb.snore	IL17F	rs763780	0.117	0.831	39712	56479	1.0366	[0.9911,1.0842]
mold_allergy_clean	IL17F	rs763780	0.118	0.834	26944	66679	0.9615	[0.9152,1.0101]
iqb.trigeminal_neuralgia	IL17F	rs763780	0.122	0.836	815	69700	1.1905	[0.9597,1.4766]
current_tobacco_user	IL17F	rs763780	0.124	0.836	19074	282714	0.9615	[0.9144,1.0111]
hepatitis	IL17F	rs763780	0.124	0.836	9093	306800	1.0563	[0.9857,1.1321]
patellar_tendinitis	IL17F	rs763780	0.124	0.836	3731	39699	0.9133	[0.8127,1.0264]
handedness_right_v_not	IL17F	rs763780	0.125	0.836	8334	31934	0.9381	[0.8642,1.0183]
nose_p	IL17F	rs763780	0.125	0.836	406	68129	1.2736	[0.9453,1.7160]
rheumatic_fever	IL17F	rs763780	0.126	0.839	1057	83386	0.8449	[0.6773,1.0540]
ibuprofen_liver	IL17F	rs763780	0.127	0.842	392	53870	1.2728	[0.9434,1.7172]
thyroid_nodules	IL17F	rs763780	0.129	0.842	3987	81654	1.0859	[0.9773,1.2066]
blood_clots	IL17F	rs763780	0.132	0.842	9098	310432	1.0553	[0.9844,1.1313]
liposuction	IL17F	rs763780	0.132	0.842	2686	81671	1.1026	[0.9727,1.2498]
statin_dose_increase_coalesce	IL17F	rs763780	0.132	0.842	1757	7770	1.1373	[0.9637,1.3423]
warfarin_bleeding	IL17F	rs763780	0.132	0.842	508	4343	0.7688	[0.5401,1.0944]
zyrtec_dry	IL17F	rs763780	0.134	0.842	3287	15933	0.9061	[0.7955,1.0322]
dust_mites_allergy	IL17F	rs763780	0.135	0.842	29539	143951	0.9676	[0.9267,1.0104]
juvenile_autism	IL17F	rs763780	0.137	0.842	217	312387	0.6808	[0.3976,1.1657]
ibuprofen_stomach	IL17F	rs763780	0.14	0.845	14758	48824	1.0482	[0.9849,1.1155]
benadryl_drowsy	IL17F	rs763780	0.142	0.847	29040	9676	1.0616	[0.9799,1.1500]
penicillin_allergy_clean	IL17F	rs763780	0.143	0.847	15372	95524	0.9573	[0.9028,1.0151]
played_weight_lifting	IL17F	rs763780	0.144	0.847	6453	34818	1.0686	[0.9783,1.1672]
antidepressant_side_effect_troubled_sleep	IL17F	rs763780	0.145	0.847	9135	24096	0.9406	[0.8660,1.0216]
mastectomy	IL17F	rs763780	0.145	0.847	926	40511	0.8410	[0.6625,1.0675]
penicillin_allergy	IL17F	rs763780	0.145	0.847	15488	145799	0.9585	[0.9051,1.0150]
cesarean_section	IL17F	rs763780	0.149	0.847	6109	35278	1.0684	[0.9773,1.1679]
protonix_any_problems	IL17F	rs763780	0.149	0.847	139	636	0.5770	[0.2596,1.2827]
iqb.oral_corticosteroid_ever	IL17F	rs763780	0.15	0.847	42137	52958	1.0331	[0.9883,1.0798]
iqb.whistle	IL17F	rs763780	0.151	0.847	95998	17403	1.0417	[0.9850,1.1018]
azoospermia	IL17F	rs763780	0.155	0.847	1046	65138	1.1545	[0.9509,1.4018]
biopsy_non_breast	IL17F	rs763780	0.155	0.847	17023	66824	1.0424	[0.9847,1.1035]
iqb.own_dog	IL17F	rs763780	0.155	0.847	48249	58902	1.0302	[0.9888,1.0734]
jak2_v617f_cc	IL17F	rs763780	0.156	0.847	485	240037	1.2280	[0.9323,1.6174]
endometriosis	IL17F	rs763780	0.157	0.847	14870	90988	0.9580	[0.9024,1.0170]
completed_college	IL17F	rs763780	0.158	0.847	56329	25970	1.0368	[0.9860,1.0902]
COPD_guess_smokers_only	IL17F	rs763780	0.16	0.847	2292	11941	1.1138	[0.9598,1.2926]
iqb.dark_chocolate_sneeze	IL17F	rs763780	0.16	0.847	2076	145041	1.1071	[0.9627,1.2731]
iqb.liposuction	IL17F	rs763780	0.161	0.847	4824	100470	1.0722	[0.9736,1.1808]
any_cvd	IL17F	rs763780	0.163	0.847	102981	233365	0.9808	[0.9544,1.0079]
ponv_one_surgery	IL17F	rs763780	0.163	0.847	10648	21449	1.0591	[0.9771,1.1480]
any_non_skin_cancer	IL17F	rs763780	0.164	0.847	20967	328482	0.9654	[0.9185,1.0147]
prilosec_combined	IL17F	rs763780	0.165	0.847	3176	17942	0.9117	[0.7991,1.0401]
played_aerobics	IL17F	rs763780	0.166	0.847	5433	36388	1.0702	[0.9730,1.1771]
played_fencing	IL17F	rs763780	0.166	0.847	135	45096	0.6299	[0.3114,1.2740]
can_lift_both_eyebrows	IL17F	rs763780	0.167	0.847	14999	55220	0.9573	[0.8996,1.0187]
iqb.supertaster	IL17F	rs763780	0.167	0.847	3977	43987	0.9250	[0.8271,1.0344]
antihistamine_efficacy	IL17F	rs763780	0.169	0.851	8188	24101	0.9416	[0.8639,1.0262]
widows_peak	IL17F	rs763780	0.17	0.853	20809	50732	0.9625	[0.9112,1.0167]
played_basketball	IL17F	rs763780	0.172	0.855	2919	40349	1.0911	[0.9641,1.2347]
chicken_pox	IL17F	rs763780	0.176	0.855	118611	15912	1.0401	[0.9823,1.1012]
antidepressant_side_effect_general_malaise	IL17F	rs763780	0.178	0.856	3406	18682	0.9173	[0.8081,1.0413]
hormone_replacement_therapy	IL17F	rs763780	0.178	0.856	24758	24490	1.0426	[0.9812,1.1079]
iqb.backbend_kickover	IL17F	rs763780	0.179	0.857	10036	47188	0.9493	[0.8795,1.0245]
achilles_tendinitis_conservative	IL17F	rs763780	0.18	0.858	494	40830	1.2127	[0.9216,1.5959]
iqb.fraternal_twin	IL17F	rs763780	0.181	0.858	1182	87170	1.1347	[0.9459,1.3612]
dog_allergy_clean	IL17F	rs763780	0.182	0.858	13767	89907	0.9592	[0.9021,1.0199]
iqb.psoriatic_arthritis	IL17F	rs763780	0.183	0.858	2154	143013	1.0995	[0.9580,1.2618]
myringotomy	IL17F	rs763780	0.183	0.858	3951	80513	1.0739	[0.9679,1.1915]
astigmatism	IL17F	rs763780	0.184	0.86	74429	77824	0.9769	[0.9438,1.0112]
chicken_allergy_clean	IL17F	rs763780	0.184	0.86	441	103574	1.2223	[0.9170,1.6294]
iqb.cluster_headaches	IL17F	rs763780	0.185	0.86	7909	143490	0.9488	[0.8773,1.0261]
hayfever_all	IL17F	rs763780	0.186	0.86	8515	76289	0.9497	[0.8793,1.0257]
antihistamine_dry	IL17F	rs763780	0.19	0.862	5659	26722	0.9365	[0.8484,1.0337]
nexium_any_problems	IL17F	rs763780	0.19	0.862	262	1106	0.7017	[0.4053,1.2149]
statin_effect_binary_coalesce	IL17F	rs763780	0.192	0.865	19205	2981	1.0916	[0.9557,1.2470]
hemiplegic_migraine	IL17F	rs763780	0.194	0.866	1029	24639	0.8633	[0.6886,1.0824]
iqb.acid_reflux_meds	IL17F	rs763780	0.196	0.867	26866	74295	1.0319	[0.9840,1.0822]
stretch_marks_pregnancy	IL17F	rs763780	0.198	0.871	24681	17420	1.0440	[0.9776,1.1148]
any_autoimmune	IL17F	rs763780	0.199	0.871	58555	299949	1.0198	[0.9898,1.0508]
warfarin_clot	IL17F	rs763780	0.199	0.871	304	4754	0.7524	[0.4790,1.1816]
parent_died_before_65	IL17F	rs763780	0.2	0.871	11364	27993	0.9525	[0.8840,1.0264]
infertility_male	IL17F	rs763780	0.201	0.871	783	46105	0.8495	[0.6573,1.0978]
played_rowing	IL17F	rs763780	0.203	0.871	412	44513	0.7971	[0.5553,1.1440]
iqb.numb_extremities	IL17F	rs763780	0.204	0.871	23728	38557	0.9650	[0.9134,1.0195]
plantar_warts	IL17F	rs763780	0.204	0.871	25223	38624	1.0355	[0.9813,1.0926]
played_backpacking	IL17F	rs763780	0.204	0.871	2235	42071	1.0956	[0.9531,1.2595]
very_wrinkled	IL17F	rs763780	0.204	0.871	1826	20341	0.8945	[0.7515,1.0646]
iqb.caffeine_jittery	IL17F	rs763780	0.205	0.871	9965	30393	1.0506	[0.9736,1.1336]
mitral_valve_prolapse	IL17F	rs763780	0.205	0.871	7020	213108	0.9485	[0.8735,1.0299]
self_employed	IL17F	rs763780	0.205	0.871	14681	66075	0.9610	[0.9035,1.0222]
cataract_removal	IL17F	rs763780	0.206	0.871	5581	79167	1.0706	[0.9638,1.1892]
degenerative_joint_disease	IL17F	rs763780	0.207	0.871	5639	78885	0.9408	[0.8551,1.0351]
played_football	IL17F	rs763780	0.208	0.871	1282	42420	1.1279	[0.9380,1.3561]
anemia	IL17F	rs763780	0.209	0.872	13439	71851	0.9587	[0.8974,1.0241]
outside_linebacker	IL17F	rs763780	0.209	0.872	470	231787	1.2038	[0.9082,1.5956]
can_lift_left_eyebrow	IL17F	rs763780	0.212	0.875	29190	40927	0.9680	[0.9197,1.0188]
single_in_30s	IL17F	rs763780	0.212	0.875	5	5	0.9490	[0.8739,1.0305]
t2d_broad	IL17F	rs763780	0.213	0.875	31294	273451	0.9741	[0.9347,1.0152]
chicken_allergy	IL17F	rs763780	0.214	0.875	446	147950	1.2061	[0.9045,1.6083]
iqb.brown_eyed	IL17F	rs763780	0.214	0.875	3880	7674	1.0886	[0.9526,1.2440]
antidepressant_side_effect_trouble_achieving_orgasm	IL17F	rs763780	0.215	0.876	4696	17388	1.0712	[0.9615,1.1935]
heart_metabolic_disease_70	IL17F	rs763780	0.216	0.876	46879	8293	0.9515	[0.8798,1.0290]
iqb.long_qt_syndrome	IL17F	rs763780	0.216	0.876	1711	54347	1.1058	[0.9451,1.2937]
tinnitus	IL17F	rs763780	0.218	0.879	23836	97161	0.9696	[0.9230,1.0186]
lift_one_eyebrow	IL17F	rs763780	0.219	0.879	38481	32543	0.9689	[0.9214,1.0189]
played_gymnastics	IL17F	rs763780	0.221	0.879	782	43553	0.8566	[0.6647,1.1037]
ever_tobacco_user	IL17F	rs763780	0.222	0.879	109720	187626	0.9842	[0.9594,1.0097]
iqb.iodine_treatment_ever	IL17F	rs763780	0.222	0.879	1061	59244	1.1320	[0.9310,1.3763]
memory_loss	IL17F	rs763780	0.222	0.879	2327	84315	1.0887	[0.9515,1.2458]
iqb.took_meds_asthma_or_lung	IL17F	rs763780	0.223	0.88	44564	223620	1.0215	[0.9872,1.0570]
cfs	IL17F	rs763780	0.224	0.881	2776	83550	0.9223	[0.8084,1.0522]
iqb.movement_during_rem	IL17F	rs763780	0.224	0.881	21514	34381	0.9642	[0.9091,1.0226]
ppi_any_neuro_problems	IL17F	rs763780	0.224	0.881	242	3702	0.7311	[0.4315,1.2388]
any_tendinitis	IL17F	rs763780	0.227	0.884	13788	29241	1.0433	[0.9741,1.1174]
intestinal_polyps	IL17F	rs763780	0.228	0.884	1767	83335	1.1005	[0.9437,1.2833]
niacin_statin_flush	IL17F	rs763780	0.23	0.884	1022	849	1.2134	[0.8834,1.6668]
oats_allergy	IL17F	rs763780	0.23	0.884	775	147926	1.1493	[0.9198,1.4360]
achilles_tendinitis	IL17F	rs763780	0.234	0.885	3408	40610	1.0727	[0.9565,1.2029]
alcoholism	IL17F	rs763780	0.234	0.885	5160	77983	1.0582	[0.9648,1.1606]
kidney_stones	IL17F	rs763780	0.234	0.885	15266	133331	0.9656	[0.9112,1.0232]
iqb.adenomatous_polyps	IL17F	rs763780	0.235	0.886	10680	47157	1.0470	[0.9708,1.1292]
iqb.mild_cognitive_imp_fh	IL17F	rs763780	0.236	0.886	4576	42835	1.0636	[0.9611,1.1771]
mosquito_bit_more	IL17F	rs763780	0.236	0.886	11509	14832	1.0523	[0.9672,1.1449]
iqb.brain_aneurysm	IL17F	rs763780	0.24	0.891	412	90456	0.8108	[0.5651,1.1635]
lactose_cc	IL17F	rs763780	0.24	0.891	999	4019	1.1547	[0.9108,1.4640]
shift_worker	IL17F	rs763780	0.24	0.891	4290	78834	1.0632	[0.9606,1.1769]
wheat_allergy	IL17F	rs763780	0.246	0.895	3075	148661	0.9297	[0.8210,1.0528]
dog_allergy	IL17F	rs763780	0.247	0.895	13873	146038	0.9654	[0.9093,1.0249]
iqb.perfect_pitch	IL17F	rs763780	0.247	0.895	13412	76172	1.0371	[0.9753,1.1028]
any_drug_allergy	IL17F	rs763780	0.25	0.899	22544	144709	0.9720	[0.9260,1.0203]
hbp_or_preeclampsia_pc	IL17F	rs763780	0.25	0.899	11522	196903	0.9632	[0.9034,1.0271]
nicotine_abuse	IL17F	rs763780	0.25	0.899	14701	68690	0.9652	[0.9086,1.0254]
serious_side_effects_opium_alkaloids	IL17F	rs763780	0.25	0.899	984	30917	0.8770	[0.6985,1.1011]
mpn_or_v617f	IL17F	rs763780	0.251	0.899	1174	239965	1.1154	[0.9282,1.3405]
oval_face	IL17F	rs763780	0.252	0.899	31300	37162	1.0300	[0.9792,1.0834]
ponv_two_surgeries	IL17F	rs763780	0.253	0.899	5034	15278	1.0674	[0.9548,1.1932]
iqb.feet_different_sizes	IL17F	rs763780	0.255	0.9	13861	86622	0.9650	[0.9073,1.0263]
serious_side_effects_erythromycin	IL17F	rs763780	0.256	0.9	472	30972	1.1829	[0.8915,1.5697]
acl_tear_high_risk	IL17F	rs763780	0.257	0.9	1497	23954	0.9005	[0.7494,1.0822]
oats_allergy_clean	IL17F	rs763780	0.257	0.9	769	102501	1.1410	[0.9121,1.4273]
eyecolor_blue_v_green	IL17F	rs763780	0.258	0.9	31037	30741	0.9697	[0.9193,1.0228]
open_heart_surgery	IL17F	rs763780	0.258	0.9	907	83789	0.8747	[0.6904,1.1083]
iqb.any_biological_children	IL17F	rs763780	0.259	0.9	54195	30868	1.0318	[0.9772,1.0895]
rosacea_all	IL17F	rs763780	0.261	0.902	21102	267702	0.9727	[0.9267,1.0210]
any_asthma_rhinitis	IL17F	rs763780	0.266	0.906	20425	44184	1.0325	[0.9760,1.0923]
bladder_infection	IL17F	rs763780	0.267	0.906	25396	59497	1.0333	[0.9753,1.0948]
wasp_allergy	IL17F	rs763780	0.27	0.907	4021	148564	0.9411	[0.8442,1.0491]
pcos	IL17F	rs763780	0.271	0.909	6096	96505	0.9513	[0.8699,1.0404]
played_wrestling	IL17F	rs763780	0.272	0.91	305	44618	1.2237	[0.8627,1.7356]
exercise_regularily	IL17F	rs763780	0.273	0.91	33366	19286	0.9672	[0.9111,1.0266]
earlobes	IL17F	rs763780	0.274	0.91	43428	15416	0.9663	[0.9088,1.0274]
hiatal_hernia	IL17F	rs763780	0.274	0.91	6195	79307	0.9510	[0.8687,1.0411]
iqb.raised_scars	IL17F	rs763780	0.274	0.91	12047	49087	1.0382	[0.9710,1.1101]
er_positive_breast_cancer	IL17F	rs763780	0.275	0.91	2871	170858	0.9313	[0.8185,1.0596]
lumpectomy	IL17F	rs763780	0.275	0.91	2835	38539	1.0743	[0.9455,1.2206]
shellfish_allergy_clean	IL17F	rs763780	0.275	0.91	3876	98661	0.9408	[0.8423,1.0508]
low_arches	IL17F	rs763780	0.277	0.91	14701	56673	1.0343	[0.9735,1.0989]
ppi_cyp2c19_neuro_problems	IL17F	rs763780	0.277	0.91	187	3219	0.7322	[0.4069,1.3177]
varicocele	IL17F	rs763780	0.278	0.91	4681	66926	1.0562	[0.9575,1.1650]
iqb.extra_toe	IL17F	rs763780	0.28	0.91	119	97117	1.3563	[0.7989,2.3027]
military	IL17F	rs763780	0.28	0.91	17604	91949	0.9670	[0.9098,1.0278]
acl_tear_with_mri	IL17F	rs763780	0.281	0.91	1497	40243	0.9063	[0.7559,1.0867]
iqb.elbow_tendinitis	IL17F	rs763780	0.281	0.91	21495	78985	1.0289	[0.9771,1.0835]
nonagenarian_parent	IL17F	rs763780	0.281	0.91	11663	394452	1.0401	[0.9686,1.1168]
aleve_stomach	IL17F	rs763780	0.283	0.91	8970	30067	0.9570	[0.8830,1.0373]
iqb.hearing_aid	IL17F	rs763780	0.283	0.91	7454	149531	1.0468	[0.9634,1.1375]
bone_fracture_repair	IL17F	rs763780	0.284	0.911	10340	73832	0.9622	[0.8964,1.0328]
iqb.side_splits	IL17F	rs763780	0.286	0.913	20510	99173	0.9717	[0.9216,1.0245]
serious_side_effects_dopamine_agonists	IL17F	rs763780	0.288	0.916	245	30998	1.2450	[0.8412,1.8426]
shellfish_allergy	IL17F	rs763780	0.289	0.917	3929	147488	0.9429	[0.8449,1.0522]
statin_side_effect_muscle_pain_coalesce	IL17F	rs763780	0.289	0.917	6087	16163	0.9477	[0.8577,1.0471]
female_infertility	IL17F	rs763780	0.29	0.917	15129	52347	0.9668	[0.9080,1.0294]
iqb.sun_allergy	IL17F	rs763780	0.29	0.917	3445	65078	0.9382	[0.8327,1.0571]
lactose_non_loaded	IL17F	rs763780	0.29	0.917	537	2230	1.1905	[0.8656,1.6372]
healthy_old	IL17F	rs763780	0.291	0.919	20019	205724	1.0271	[0.9775,1.0792]
female_any_pattern_clean	IL17F	rs763780	0.292	0.92	8976	17223	0.9531	[0.8714,1.0424]
iqb.warfarin_ever	IL17F	rs763780	0.294	0.921	8258	99048	1.0425	[0.9650,1.1262]
grasses_allergy_clean	IL17F	rs763780	0.295	0.921	32423	65751	1.0244	[0.9793,1.0715]
sleep_walk_cc	IL17F	rs763780	0.295	0.921	1465	66783	1.0945	[0.9262,1.2933]
iqb.trouble_walking	IL17F	rs763780	0.296	0.921	18313	86321	1.0300	[0.9746,1.0884]
preeclampsia_or_hbp	IL17F	rs763780	0.296	0.921	11528	63512	0.9648	[0.9019,1.0321]
wasp_allergy_clean	IL17F	rs763780	0.296	0.921	3954	97013	0.9436	[0.8455,1.0530]
allergic_asthma	IL17F	rs763780	0.297	0.922	8036	59705	0.9586	[0.8849,1.0383]
breast_augmentation	IL17F	rs763780	0.297	0.922	2382	39050	0.9278	[0.8045,1.0698]
iqb.cleft_lip	IL17F	rs763780	0.298	0.922	216	103608	1.2511	[0.8318,1.8817]
iqb.seasonal_affective_disorder	IL17F	rs763780	0.3	0.922	29000	28492	1.0301	[0.9739,1.0896]
oculardominance_cc	IL17F	rs763780	0.3	0.922	19860	12040	1.0410	[0.9648,1.1232]
iqb.caffeine_trouble_sleeping	IL17F	rs763780	0.301	0.923	40318	38951	1.0252	[0.9779,1.0748]
niacin_flush	IL17F	rs763780	0.302	0.924	2512	1199	1.1365	[0.8898,1.4515]
depression_meta	IL17F	rs763780	0.304	0.924	28746	78079	1.0245	[0.9784,1.0728]
iqb.organizer	IL17F	rs763780	0.305	0.924	77626	40904	0.9788	[0.9396,1.0196]
iqb.red_wine_sneeze	IL17F	rs763780	0.305	0.924	2630	94691	0.9324	[0.8147,1.0671]
juvenile_asthma	IL17F	rs763780	0.305	0.924	3597	29375	1.0621	[0.9475,1.1906]
iqb.tamoxifen	IL17F	rs763780	0.306	0.924	539	769	1.2113	[0.8398,1.7471]
flat_feet	IL17F	rs763780	0.311	0.926	9647	31839	1.0400	[0.9642,1.1217]
iqb.deep_brain_stimulation	IL17F	rs763780	0.311	0.926	496	5459	0.8478	[0.6117,1.1751]
power_sports	IL17F	rs763780	0.312	0.926	11469	34190	1.0377	[0.9660,1.1148]
omeprazole_any_neuro_problems	IL17F	rs763780	0.314	0.926	170	3079	0.7400	[0.4010,1.3656]
iqb.contact_lenses_cosmetic	IL17F	rs763780	0.316	0.926	788	36367	0.8817	[0.6863,1.1327]
low_sperm_count	IL17F	rs763780	0.318	0.926	3928	63633	0.9452	[0.8454,1.0567]
nose_n	IL17F	rs763780	0.318	0.926	4263	64225	1.0537	[0.9516,1.1669]
prevacid_any_problems	IL17F	rs763780	0.318	0.926	229	1176	0.7617	[0.4386,1.3228]
naproxen_liver	IL17F	rs763780	0.319	0.926	198	40115	0.7723	[0.4549,1.3113]
postpartum_depression	IL17F	rs763780	0.319	0.926	12728	45130	0.9665	[0.9038,1.0336]
antidepressant_side_effect_tremor	IL17F	rs763780	0.32	0.926	4019	29031	1.0573	[0.9480,1.1793]
weeds_allergy_clean	IL17F	rs763780	0.32	0.926	32368	62534	1.0233	[0.9779,1.0709]
iqb.born_with_teeth	IL17F	rs763780	0.321	0.926	433	83340	1.1659	[0.8666,1.5684]
iqb.chest_pain_exercise	IL17F	rs763780	0.321	0.926	16634	76189	0.9714	[0.9171,1.0289]
celiac	IL17F	rs763780	0.324	0.926	4233	310736	1.0519	[0.9519,1.1623]
hysterectomy	IL17F	rs763780	0.325	0.926	20707	73609	0.9721	[0.9188,1.0285]
current_teetotaler_cc	IL17F	rs763780	0.327	0.926	26201	26164	1.0296	[0.9713,1.0914]
allegra_fast_heart	IL17F	rs763780	0.328	0.926	823	12612	0.8844	[0.6885,1.1359]
played_archery	IL17F	rs763780	0.329	0.926	424	44557	0.8432	[0.5934,1.1980]
female_pattern_less_strict_early	IL17F	rs763780	0.331	0.926	2926	8878	1.0833	[0.9226,1.2721]
iqb.retinal_detachment	IL17F	rs763780	0.332	0.926	1261	65621	0.9078	[0.7445,1.1068]
mohs_surgery	IL17F	rs763780	0.332	0.926	4556	79245	1.0530	[0.9493,1.1681]
aspirin_any_serious_gi_problems_or_pain	IL17F	rs763780	0.334	0.926	4401	48489	1.0524	[0.9495,1.1665]
patellar_tendinitis_conservative	IL17F	rs763780	0.334	0.926	1222	39896	0.9079	[0.7442,1.1077]
juvenile_obesity	IL17F	rs763780	0.335	0.926	2864	69934	1.0625	[0.9402,1.2006]
serious_side_effects_amoxicillin	IL17F	rs763780	0.335	0.926	503	30960	0.8611	[0.6310,1.1752]
antidepressant_side_effect_diarrhea	IL17F	rs763780	0.337	0.928	1052	21036	0.9002	[0.7238,1.1195]
mosquito_severe	IL17F	rs763780	0.337	0.928	24699	76681	0.9756	[0.9275,1.0262]
glasses_any	IL17F	rs763780	0.339	0.928	92533	126380	1.0141	[0.9855,1.0435]
iqb.took_meds_depression_or_anxiety	IL17F	rs763780	0.339	0.928	30736	56276	1.0235	[0.9760,1.0732]
played_golf	IL17F	rs763780	0.341	0.928	3279	40842	1.0607	[0.9402,1.1968]
iqb.congenital_deafness	IL17F	rs763780	0.343	0.928	1362	153206	0.9144	[0.7580,1.1031]
gastric_bypass_surgery	IL17F	rs763780	0.344	0.928	644	83965	0.8776	[0.6658,1.1566]
serious_side_effects_codeine	IL17F	rs763780	0.345	0.928	759	30930	0.8853	[0.6845,1.1448]
eczema	IL17F	rs763780	0.348	0.929	40341	278610	0.9832	[0.9489,1.0187]
iqb.vitamin_use	IL17F	rs763780	0.348	0.929	68469	70474	1.0174	[0.9813,1.0549]
antidepressant_side_effect_anxiety	IL17F	rs763780	0.349	0.929	9052	24039	0.9613	[0.8849,1.0443]
iqb.sae_adhd_add_meds	IL17F	rs763780	0.349	0.929	2484	19940	0.9335	[0.8074,1.0794]
muscle_cc	IL17F	rs763780	0.349	0.929	2352	2010	1.1068	[0.8947,1.3692]
heart_failure	IL17F	rs763780	0.35	0.929	2528	313781	0.9368	[0.8161,1.0755]
can_lift_right_eyebrow	IL17F	rs763780	0.351	0.929	26087	44051	0.9755	[0.9259,1.0278]
cataract	IL17F	rs763780	0.351	0.929	11316	75992	1.0387	[0.9592,1.1248]
iqb.need_braces	IL17F	rs763780	0.351	0.929	28747	29836	1.0273	[0.9707,1.0872]
iqb.dysplastic_mole	IL17F	rs763780	0.352	0.929	7759	46919	1.0393	[0.9587,1.1267]
iqb.tongue_curl	IL17F	rs763780	0.352	0.929	53692	14149	1.0304	[0.9672,1.0976]
omeprazole_any_gi_problems	IL17F	rs763780	0.353	0.929	373	2876	1.1871	[0.8325,1.6927]
triangular_face	IL17F	rs763780	0.353	0.929	747	67932	1.1170	[0.8876,1.4057]
wheat_allergy_clean	IL17F	rs763780	0.353	0.929	3038	99278	0.9433	[0.8329,1.0682]
eye_different	IL17F	rs763780	0.356	0.929	571	77370	0.8727	[0.6498,1.1721]
nose_k	IL17F	rs763780	0.356	0.929	3381	65137	0.9450	[0.8372,1.0666]
cold_sores	IL17F	rs763780	0.357	0.929	23730	59996	1.0241	[0.9735,1.0773]
ovarian_cyst	IL17F	rs763780	0.357	0.929	30082	69778	0.9788	[0.9351,1.0246]
hemochromatosis	IL17F	rs763780	0.358	0.929	348	85379	1.1707	[0.8429,1.6259]
left_handed	IL17F	rs763780	0.358	0.929	9377	72095	1.0342	[0.9630,1.1106]
mental_retardation	IL17F	rs763780	0.359	0.929	410	86359	1.1562	[0.8534,1.5663]
aspirin_gi_bleeding	IL17F	rs763780	0.36	0.929	710	52181	1.1198	[0.8823,1.4213]
lumbar_spine_surgery	IL17F	rs763780	0.361	0.929	3216	81191	0.9445	[0.8350,1.0685]
hyperglycemia	IL17F	rs763780	0.362	0.929	19671	296872	0.9771	[0.9296,1.0271]
serious_side_effects_morphine	IL17F	rs763780	0.362	0.929	436	30973	0.8561	[0.6080,1.2054]
elbow_tendinitis	IL17F	rs763780	0.363	0.929	7054	36926	1.0412	[0.9548,1.1355]
iqb.stretch_marks	IL17F	rs763780	0.364	0.929	79281	125605	0.9850	[0.9533,1.0177]
serious_side_effects_oral_antiinfectives	IL17F	rs763780	0.365	0.929	638	30955	0.8812	[0.6669,1.1644]
heart_attack	IL17F	rs763780	0.366	0.929	7166	316114	0.9624	[0.8852,1.0462]
nsaid_efficacy	IL17F	rs763780	0.367	0.929	5516	50510	0.9572	[0.8701,1.0531]
played_walking	IL17F	rs763780	0.367	0.929	15339	24746	0.9686	[0.9036,1.0383]
uterine_cancer	IL17F	rs763780	0.367	0.929	151	15771	0.7654	[0.4177,1.4025]
played_power_lifting	IL17F	rs763780	0.368	0.93	573	44324	1.1305	[0.8694,1.4701]
iqb.took_meds_prednisone_or_steroid	IL17F	rs763780	0.371	0.931	83232	179113	1.0129	[0.9849,1.0418]
iqb.raynauds	IL17F	rs763780	0.373	0.934	3262	62578	1.0551	[0.9384,1.1865]
alcohol_cc	IL17F	rs763780	0.374	0.934	291	3416	1.2046	[0.8060,1.8005]
PD_all_pop_con_no_fh	IL17F	rs763780	0.378	0.937	9945	386253	1.0311	[0.9634,1.1036]
any_cancer	IL17F	rs763780	0.379	0.937	45697	305986	0.9840	[0.9493,1.0200]
high_cholesterol	IL17F	rs763780	0.381	0.938	107002	99241	0.9853	[0.9532,1.0185]
underbite	IL17F	rs763780	0.382	0.938	1692	17787	1.0770	[0.9134,1.2700]
handedness_strong_cc	IL17F	rs763780	0.384	0.938	3277	32259	0.9476	[0.8387,1.0706]
iqb.blood_sugar_meds	IL17F	rs763780	0.386	0.938	7968	95003	0.9653	[0.8910,1.0458]
rosacea_dx	IL17F	rs763780	0.386	0.938	6734	54062	0.9621	[0.8814,1.0503]
ibuprofen_any_serious_gi_problems	IL17F	rs763780	0.389	0.938	1108	53153	0.9139	[0.7427,1.1246]
iqb.misophonia	IL17F	rs763780	0.389	0.938	20563	76127	0.9766	[0.9252,1.0308]
juvenile_allergic_asthma	IL17F	rs763780	0.39	0.938	4495	60042	0.9557	[0.8614,1.0604]
student	IL17F	rs763780	0.39	0.938	4628	76090	0.9511	[0.8479,1.0668]
epilepsy	IL17F	rs763780	0.391	0.938	3907	311016	0.9540	[0.8560,1.0631]
PD_all_pop_con	IL17F	rs763780	0.392	0.938	9945	392854	1.0302	[0.9626,1.1025]
any_neurological	IL17F	rs763780	0.393	0.938	38337	314052	0.9843	[0.9491,1.0208]
any_psychiatric	IL17F	rs763780	0.393	0.938	105124	222327	1.0110	[0.9859,1.0367]
at_all_religious	IL17F	rs763780	0.393	0.938	21206	43273	1.0246	[0.9690,1.0835]
feet_face_inward	IL17F	rs763780	0.393	0.938	4322	66806	1.0455	[0.9445,1.1573]
iqb.cleft_palate	IL17F	rs763780	0.394	0.939	249	103522	0.8235	[0.5201,1.3039]
iqb.intestinal_parasite	IL17F	rs763780	0.394	0.939	14779	88614	1.0258	[0.9675,1.0876]
played_dance	IL17F	rs763780	0.395	0.939	3096	40462	1.0541	[0.9343,1.1894]
female_infertility_iqb	IL17F	rs763780	0.396	0.939	3061	27806	0.9462	[0.8319,1.0760]
iqb.lyme_disease	IL17F	rs763780	0.396	0.939	2985	93836	0.9471	[0.8344,1.0749]
prilosec_otc	IL17F	rs763780	0.396	0.939	3331	17043	0.9465	[0.8329,1.0755]
rhinitis	IL17F	rs763780	0.396	0.939	69227	150510	0.9868	[0.9570,1.0176]
female_osteoarthritis	IL17F	rs763780	0.397	0.939	8300	32986	0.9624	[0.8805,1.0519]
antidepressant_side_effect_sleep_difficulty	IL17F	rs763780	0.398	0.939	9451	23798	0.9656	[0.8900,1.0476]
foot_v_hand	IL17F	rs763780	0.398	0.939	3772	28354	1.0497	[0.9386,1.1739]
iqb.gap_between_teeth	IL17F	rs763780	0.399	0.939	10071	50209	1.0315	[0.9600,1.1083]
nose_bump	IL17F	rs763780	0.399	0.939	17066	51349	0.9749	[0.9190,1.0342]
played_tennis	IL17F	rs763780	0.4	0.939	2797	40728	0.9449	[0.8272,1.0794]
iqb.varicose_veins_legs	IL17F	rs763780	0.402	0.941	27992	80225	1.0207	[0.9729,1.0709]
amd_or_blindness	IL17F	rs763780	0.404	0.941	3218	39514	1.0537	[0.9326,1.1906]
fertility_treatment_multiples	IL17F	rs763780	0.404	0.941	797	2641	0.8880	[0.6700,1.1769]
iqb.atypical_breast_hyperplasia	IL17F	rs763780	0.404	0.941	346	9499	1.1579	[0.8262,1.6226]
other_plant_allergy	IL17F	rs763780	0.404	0.941	7144	146991	0.9661	[0.8905,1.0481]
nose_o	IL17F	rs763780	0.405	0.941	5154	63329	1.0413	[0.9472,1.1447]
iqb.thyroid_removed	IL17F	rs763780	0.407	0.941	2293	99062	1.0603	[0.9244,1.2163]
iqb.took_meds_anti_tnf_alpha	IL17F	rs763780	0.407	0.941	3947	265338	1.0453	[0.9421,1.1598]
retinal_tears	IL17F	rs763780	0.407	0.941	2505	84464	1.0580	[0.9271,1.2074]
tree_nuts_allergy	IL17F	rs763780	0.409	0.941	3291	147558	0.9517	[0.8455,1.0712]
hernia_repair	IL17F	rs763780	0.41	0.941	8362	76126	1.0335	[0.9558,1.1176]
ponv_any	IL17F	rs763780	0.411	0.941	6420	15223	1.0442	[0.9421,1.1574]
gerd_broad	IL17F	rs763780	0.412	0.941	88456	235794	1.0111	[0.9848,1.0380]
iqb.sae_cholesterol_meds	IL17F	rs763780	0.413	0.941	8514	57484	0.9682	[0.8958,1.0464]
iqb.dot_bone_loss	IL17F	rs763780	0.414	0.941	6998	43798	0.9622	[0.8770,1.0557]
cervical_spine_surgery	IL17F	rs763780	0.417	0.941	1363	83057	0.9261	[0.7679,1.1169]
aspirin_ulcer	IL17F	rs763780	0.42	0.942	599	52291	0.8906	[0.6689,1.1858]
iqb.chemo_ever	IL17F	rs763780	0.42	0.942	4966	150728	1.0401	[0.9458,1.1439]
iqb.ever_surgeries	IL17F	rs763780	0.421	0.942	61828	28290	1.0210	[0.9705,1.0741]
low_testosterone	IL17F	rs763780	0.422	0.943	8017	80589	0.9682	[0.8944,1.0481]
autism	IL17F	rs763780	0.423	0.943	1301	311907	0.9254	[0.7641,1.1208]
drug_allergy	IL17F	rs763780	0.424	0.943	9045	25922	0.9668	[0.8898,1.0505]
iqb.avoid_exercise_faint	IL17F	rs763780	0.427	0.943	3132	42307	0.9510	[0.8397,1.0772]
gender_difference	IL17F	rs763780	0.429	0.943	389	7881	0.8622	[0.5924,1.2547]
multiple_sclerosis	IL17F	rs763780	0.429	0.943	1763	318220	0.9371	[0.7966,1.1024]
iqb.trichotillomania	IL17F	rs763780	0.43	0.943	1733	91273	0.9361	[0.7935,1.1045]
used_hard_drugs	IL17F	rs763780	0.431	0.943	469	7522	1.1371	[0.8303,1.5571]
melanoma	IL17F	rs763780	0.434	0.943	6801	339708	1.0329	[0.9528,1.1197]
played_snowboarding	IL17F	rs763780	0.435	0.943	656	44488	0.8994	[0.6863,1.1788]
statin_side_effect_any_coalesce	IL17F	rs763780	0.435	0.943	8988	13260	0.9647	[0.8815,1.0558]
iqb.childhood_ear_infections	IL17F	rs763780	0.436	0.943	53736	85231	1.0146	[0.9782,1.0525]
ever_pregnant	IL17F	rs763780	0.437	0.943	111118	58147	1.0155	[0.9768,1.0558]
iqb.learn_language_as_adult	IL17F	rs763780	0.437	0.943	24188	43458	1.0213	[0.9684,1.0771]
ppi_cyp2c19_gi_problems	IL17F	rs763780	0.437	0.943	417	2989	1.1476	[0.8149,1.6162]
propionic_acid_any_serious_gi_problems	IL17F	rs763780	0.438	0.943	1416	53329	0.9310	[0.7755,1.1176]
any_reproductive	IL17F	rs763780	0.44	0.943	46386	115155	0.9854	[0.9491,1.0230]
iqb.lost_20lbs	IL17F	rs763780	0.44	0.943	54893	57661	0.9844	[0.9460,1.0245]
serious_side_effects_statins	IL17F	rs763780	0.441	0.943	1046	30924	0.9173	[0.7346,1.1454]
gallstones_or_gall_bladder_removal	IL17F	rs763780	0.442	0.943	18601	167035	1.0208	[0.9687,1.0758]
hepatitis_b	IL17F	rs763780	0.443	0.943	2084	280457	0.9436	[0.8125,1.0958]
pneumonia	IL17F	rs763780	0.445	0.943	45846	95260	1.0149	[0.9771,1.0541]
requip_only_response	IL17F	rs763780	0.445	0.943	50	57	0.6924	[0.2663,1.7999]
red_ants_allergy	IL17F	rs763780	0.446	0.943	3076	147593	0.9535	[0.8427,1.0788]
red_ants_allergy_clean	IL17F	rs763780	0.448	0.943	3007	97250	0.9531	[0.8411,1.0799]
antidepressant_side_effect_sleep_too_much	IL17F	rs763780	0.449	0.943	8463	24750	1.0329	[0.9501,1.1228]
rotator	IL17F	rs763780	0.449	0.943	4308	34405	0.9583	[0.8578,1.0705]
played_cross_country_skiing	IL17F	rs763780	0.45	0.943	1132	43882	1.0767	[0.8904,1.3019]
other_allergy_general	IL17F	rs763780	0.452	0.944	5778	147127	0.9662	[0.8829,1.0573]
tree_nuts_allergy_clean	IL17F	rs763780	0.452	0.944	3238	99997	0.9556	[0.8485,1.0763]
heart_face	IL17F	rs763780	0.453	0.944	9041	59552	0.9718	[0.9016,1.0475]
non_hodgkins_lymphoma	IL17F	rs763780	0.453	0.944	989	341902	0.9203	[0.7387,1.1464]
vertex	IL17F	rs763780	0.453	0.944	12708	3873	1.0514	[0.9221,1.1987]
any_asthma_eczema_rhinitis	IL17F	rs763780	0.454	0.944	104670	73356	0.9878	[0.9566,1.0200]
iqb.achilles_tendinitis	IL17F	rs763780	0.455	0.944	7858	90947	1.0300	[0.9534,1.1127]
statin_stop_reason_side_effects_coalesce	IL17F	rs763780	0.455	0.944	5226	5794	0.9531	[0.8402,1.0812]
antidepressant_side_effect_nausea_vomiting	IL17F	rs763780	0.456	0.944	1551	20537	0.9345	[0.7809,1.1183]
iqb.took_meds_dep_anx_mentalhealth	IL17F	rs763780	0.457	0.945	93998	173108	1.0104	[0.9832,1.0384]
ppi_efficacy	IL17F	rs763780	0.457	0.945	2530	20553	0.9479	[0.8227,1.0922]
measles	IL17F	rs763780	0.46	0.947	36031	44941	1.0253	[0.9595,1.0957]
played_swimming	IL17F	rs763780	0.462	0.948	5680	36326	0.9651	[0.8776,1.0613]
corrective_eye_surgery	IL17F	rs763780	0.465	0.95	3883	80798	0.9598	[0.8592,1.0722]
mycin_drug_allergy	IL17F	rs763780	0.467	0.951	2878	147605	1.0466	[0.9264,1.1825]
iqb.poor_circulation	IL17F	rs763780	0.468	0.951	14400	78699	0.9775	[0.9193,1.0395]
antidepressant_side_effect_reduced_sexual_desire	IL17F	rs763780	0.471	0.953	14186	18861	1.0274	[0.9548,1.1055]
mycin_drug_allergy_clean	IL17F	rs763780	0.471	0.953	2834	97661	1.0467	[0.9251,1.1844]
naproxen_ulcer	IL17F	rs763780	0.471	0.953	363	39953	1.1310	[0.8140,1.5716]
gall_bladder_removal	IL17F	rs763780	0.475	0.957	6848	77710	1.0315	[0.9477,1.1226]
iqb.congenital_heart_defect	IL17F	rs763780	0.476	0.957	6355	132227	0.9693	[0.8894,1.0564]
iqb.tmj	IL17F	rs763780	0.477	0.957	11260	55220	1.0255	[0.9568,1.0992]
any_non_melanoma_skin_cancer	IL17F	rs763780	0.478	0.957	25580	302202	0.9837	[0.9400,1.0294]
depression	IL17F	rs763780	0.478	0.957	78949	239009	1.0100	[0.9826,1.0381]
nonagenarian	IL17F	rs763780	0.478	0.957	5787	400446	0.9685	[0.8863,1.0584]
iqb.sae_dep_anx_mentalh_meds	IL17F	rs763780	0.479	0.957	13953	77897	1.0221	[0.9621,1.0859]
female_pattern_under45	IL17F	rs763780	0.481	0.957	1102	9709	0.9228	[0.7368,1.1559]
played_race_walking	IL17F	rs763780	0.484	0.958	215	45202	0.8441	[0.5188,1.3735]
hair_whorl	IL17F	rs763780	0.485	0.958	9074	31946	1.0282	[0.9512,1.1114]
lupus	IL17F	rs763780	0.486	0.958	1715	316383	0.9437	[0.8007,1.1122]
round_face	IL17F	rs763780	0.486	0.958	13398	55170	0.9777	[0.9173,1.0420]
trees_allergy_clean	IL17F	rs763780	0.487	0.958	31107	66101	1.0164	[0.9709,1.0639]
honeybee_allergy	IL17F	rs763780	0.488	0.959	3732	147492	1.0391	[0.9329,1.1575]
honeybee_allergy_clean	IL17F	rs763780	0.488	0.959	3667	98234	1.0395	[0.9322,1.1591]
hair_loss	IL17F	rs763780	0.489	0.959	67557	65593	1.0138	[0.9751,1.0541]
shingles	IL17F	rs763780	0.489	0.959	18779	127939	1.0187	[0.9668,1.0734]
nearsighted_before_age_10	IL17F	rs763780	0.491	0.959	22367	59177	1.0184	[0.9669,1.0726]
iqb.took_meds_blood_sugar	IL17F	rs763780	0.492	0.96	5509	81687	0.9674	[0.8796,1.0639]
diminished_ovarian_reserve	IL17F	rs763780	0.497	0.963	1092	60351	0.9316	[0.7577,1.1453]
iqb.dislocated_shoulder	IL17F	rs763780	0.5	0.963	14747	143540	0.9803	[0.9252,1.0388]
milk_allergy	IL17F	rs763780	0.5	0.963	3817	147461	0.9629	[0.8624,1.0752]
antidepressant_side_effect_poor_coordination	IL17F	rs763780	0.502	0.963	1368	20720	1.0641	[0.8887,1.2742]
weightbearing_exercise	IL17F	rs763780	0.502	0.963	13448	39171	1.0229	[0.9576,1.0926]
arthroscopic_surgery	IL17F	rs763780	0.504	0.963	10369	73852	1.0241	[0.9552,1.0980]
iqb.took_meds_kidney_disease	IL17F	rs763780	0.504	0.963	2315	268883	0.9533	[0.8277,1.0980]
iqb.infertility	IL17F	rs763780	0.505	0.963	3868	54977	0.9626	[0.8600,1.0774]
laparoscopy	IL17F	rs763780	0.505	0.963	7943	75824	0.9728	[0.8967,1.0553]
pd_dementia	IL17F	rs763780	0.507	0.963	249	42715	0.8629	[0.5526,1.3473]
scarlet_fever	IL17F	rs763780	0.507	0.963	6797	111773	0.9721	[0.8939,1.0572]
anxiety	IL17F	rs763780	0.508	0.963	59432	250081	1.0104	[0.9800,1.0418]
iqb.took_meds_blood_pressure	IL17F	rs763780	0.509	0.963	86492	239591	0.9901	[0.9613,1.0198]
iqb.gluten_intolerance	IL17F	rs763780	0.51	0.964	4448	28186	1.0369	[0.9313,1.1545]
stopped_smoking	IL17F	rs763780	0.51	0.964	86427	19042	1.0186	[0.9641,1.0763]
iqb.insulin_user	IL17F	rs763780	0.512	0.964	1956	102819	1.0513	[0.9063,1.2194]
iqb.third_nipple	IL17F	rs763780	0.517	0.964	1790	69467	1.0526	[0.9023,1.2280]
yellow_jackets_allergy	IL17F	rs763780	0.518	0.964	3995	148580	0.9652	[0.8664,1.0752]
blood_disorder	IL17F	rs763780	0.521	0.964	1902	84141	0.9504	[0.8127,1.1114]
iqb.dry_eyes_procedure	IL17F	rs763780	0.526	0.964	8858	145750	0.9765	[0.9069,1.0513]
heart_valve_surgery	IL17F	rs763780	0.527	0.964	399	84305	0.8945	[0.6296,1.2708]
iqb.elevated_intraocular_pressure	IL17F	rs763780	0.527	0.964	3304	34294	1.0395	[0.9223,1.1717]
iqb.own_cat	IL17F	rs763780	0.528	0.964	41560	65520	0.9866	[0.9460,1.0289]
reduced_kidney_function	IL17F	rs763780	0.528	0.964	178	85669	0.8451	[0.4943,1.4446]
iqb.took_meds_pres_sleep_aid	IL17F	rs763780	0.529	0.964	59580	209586	1.0100	[0.9793,1.0416]
milk_allergy_clean	IL17F	rs763780	0.534	0.964	3786	97425	0.9657	[0.8645,1.0788]
nose_f	IL17F	rs763780	0.535	0.964	5430	63044	0.9709	[0.8839,1.0664]
hayfever_meta	IL17F	rs763780	0.536	0.964	7601	18182	0.9718	[0.8876,1.0641]
alcohol_non_loaded	IL17F	rs763780	0.538	0.964	162	1471	1.2034	[0.6742,2.1481]
iqb.lipoma	IL17F	rs763780	0.54	0.964	14355	81628	1.0192	[0.9592,1.0828]
iqb.red_wine_headache	IL17F	rs763780	0.54	0.964	19136	72525	0.9828	[0.9298,1.0389]
naproxen_any_serious_gi_problems_or_pain	IL17F	rs763780	0.54	0.964	3526	36797	0.9638	[0.8560,1.0851]
played_hiking	IL17F	rs763780	0.541	0.964	6133	36643	1.0288	[0.9395,1.1264]
mosquito_combined	IL17F	rs763780	0.543	0.964	40961	54132	0.9861	[0.9425,1.0316]
basilar_migraine	IL17F	rs763780	0.545	0.964	2011	23136	1.0496	[0.8982,1.2265]
homemaker	IL17F	rs763780	0.545	0.964	9664	95109	0.9773	[0.9072,1.0528]
dyslexia	IL17F	rs763780	0.547	0.964	5202	140863	0.9715	[0.8840,1.0678]
gender_difference_female	IL17F	rs763780	0.547	0.964	208	3505	0.8576	[0.5146,1.4294]
played_cycling	IL17F	rs763780	0.547	0.964	7141	34457	0.9736	[0.8923,1.0624]
hepatitis_a	IL17F	rs763780	0.548	0.964	3445	278976	1.0351	[0.9254,1.1579]
iqb.dupuytrens_contracture	IL17F	rs763780	0.549	0.964	1291	88079	0.9429	[0.7766,1.1447]
severe_asthma	IL17F	rs763780	0.549	0.964	2039	190442	0.9551	[0.8212,1.1108]
chronic_back_pain	IL17F	rs763780	0.551	0.965	14573	70212	1.0188	[0.9584,1.0830]
codeine_constipation	IL17F	rs763780	0.551	0.965	10435	32885	0.9775	[0.9070,1.0535]
iqb.hair_loss	IL17F	rs763780	0.553	0.966	52558	52848	1.0133	[0.9701,1.0584]
breast_cancer	IL17F	rs763780	0.557	0.968	7041	169967	0.9755	[0.8977,1.0600]
ulcer	IL17F	rs763780	0.557	0.968	6249	79352	0.9741	[0.8920,1.0636]
crohns_or_ulcerative_colitis	IL17F	rs763780	0.558	0.968	8480	312993	1.0219	[0.9507,1.0984]
bipolar_meta	IL17F	rs763780	0.561	0.969	3654	80868	1.0334	[0.9255,1.1538]
bleeding_tendency	IL17F	rs763780	0.564	0.969	1562	84416	1.0502	[0.8901,1.2391]
nearsightedness	IL17F	rs763780	0.565	0.969	115648	95295	1.0085	[0.9797,1.0382]
played_baseball	IL17F	rs763780	0.568	0.971	3879	39492	1.0329	[0.9246,1.1538]
male_infertility	IL17F	rs763780	0.569	0.971	7487	42377	0.9760	[0.8975,1.0613]
aspirin_any_serious_gi_problems	IL17F	rs763780	0.57	0.971	1115	51775	1.0589	[0.8706,1.2880]
iqb.fainted_exercise	IL17F	rs763780	0.57	0.971	2866	42935	0.9635	[0.8470,1.0960]
nose_m	IL17F	rs763780	0.57	0.971	257	68279	1.1231	[0.7579,1.6645]
fracture	IL17F	rs763780	0.572	0.971	37418	69678	0.9878	[0.9466,1.0308]
hypothyroidism	IL17F	rs763780	0.572	0.971	20162	155701	1.0150	[0.9641,1.0684]
handclasp_right_thumb_on_top	IL17F	rs763780	0.573	0.972	39295	45398	0.9870	[0.9431,1.0330]
iqb.autism_fh	IL17F	rs763780	0.573	0.972	5068	87188	0.9727	[0.8830,1.0715]
latex_allergy	IL17F	rs763780	0.574	0.973	5728	147193	0.9744	[0.8900,1.0669]
loss_of_sensation	IL17F	rs763780	0.575	0.974	4338	82393	0.9707	[0.8744,1.0776]
iqb.mania	IL17F	rs763780	0.576	0.974	1930	60737	1.0441	[0.8984,1.2135]
heartburn	IL17F	rs763780	0.577	0.974	19819	65271	1.0155	[0.9623,1.0715]
ibs	IL17F	rs763780	0.577	0.974	31768	254300	0.9887	[0.9500,1.0290]
iqb.sound_sleeper	IL17F	rs763780	0.577	0.974	56281	48600	0.9882	[0.9479,1.0302]
LASIK	IL17F	rs763780	0.577	0.974	10014	86021	0.9803	[0.9142,1.0513]
middle_linebacker	IL17F	rs763780	0.577	0.974	565	231693	1.0807	[0.8254,1.4150]
breast_biopsy	IL17F	rs763780	0.578	0.974	7300	34070	0.9748	[0.8908,1.0667]
iqb.sma_dx	IL17F	rs763780	0.583	0.974	138	102326	1.1621	[0.6881,1.9624]
liver_cysts	IL17F	rs763780	0.583	0.974	2338	312681	0.9618	[0.8361,1.1063]
yellow_jackets_allergy_clean	IL17F	rs763780	0.583	0.974	3918	96989	0.9701	[0.8699,1.0818]
actinic_keratosis	IL17F	rs763780	0.586	0.974	8059	324669	0.9790	[0.9070,1.0568]
depression_meta_female_only	IL17F	rs763780	0.586	0.974	18336	34882	1.0167	[0.9578,1.0793]
iqb.legally_blind	IL17F	rs763780	0.586	0.974	1173	104196	0.9466	[0.7755,1.1553]
iqb.hot_flashes_meds	IL17F	rs763780	0.587	0.974	8199	12361	0.9745	[0.8876,1.0699]
iqb.talk_versus_listen	IL17F	rs763780	0.587	0.974	77127	48381	0.9893	[0.9519,1.0283]
iqb.dot_memory_problems	IL17F	rs763780	0.588	0.974	2989	47996	0.9655	[0.8498,1.0970]
pr_positive_breast_cancer	IL17F	rs763780	0.588	0.974	828	171351	0.9373	[0.7398,1.1876]
teratozoospermia	IL17F	rs763780	0.589	0.975	1790	65133	0.9570	[0.8148,1.1239]
pollen_allergy_clean	IL17F	rs763780	0.593	0.977	44780	53454	1.0117	[0.9696,1.0556]
nose_i	IL17F	rs763780	0.597	0.978	3503	65004	0.9695	[0.8637,1.0882]
bald_image	IL17F	rs763780	0.598	0.978	27857	26963	1.0179	[0.9530,1.0871]
ppi_any_side_effect	IL17F	rs763780	0.598	0.978	971	2929	0.9319	[0.7158,1.2131]
pollen_allergy_meta	IL17F	rs763780	0.599	0.978	44780	61685	1.0111	[0.9703,1.0537]
hypospadias	IL17F	rs763780	0.6	0.979	369	46334	0.9088	[0.6323,1.3063]
iqb.lactose_intolerance	IL17F	rs763780	0.6	0.979	13609	79241	0.9835	[0.9243,1.0466]
no_allergies	IL17F	rs763780	0.601	0.979	148023	160015	0.9936	[0.9701,1.0177]
joint_surgery	IL17F	rs763780	0.602	0.979	6746	77537	1.0226	[0.9404,1.1120]
kidney_cysts	IL17F	rs763780	0.602	0.979	1387	84336	1.0485	[0.8786,1.2512]
three_plus_losses	IL17F	rs763780	0.604	0.979	3502	205039	1.0299	[0.9218,1.1507]
naproxen_kidney	IL17F	rs763780	0.606	0.979	270	40049	1.1104	[0.7506,1.6427]
nonagenarian_family	IL17F	rs763780	0.606	0.979	28930	18623	1.0166	[0.9548,1.0825]
gest_diabetes	IL17F	rs763780	0.607	0.979	5581	101734	1.0239	[0.9360,1.1201]
nose_j	IL17F	rs763780	0.608	0.979	10153	58286	1.0186	[0.9495,1.0927]
ppi_cyp2c19_side_effect	IL17F	rs763780	0.609	0.979	730	2622	1.0767	[0.8122,1.4275]
iqb.sweaty_feet	IL17F	rs763780	0.61	0.979	23737	82997	1.0130	[0.9640,1.0646]
iqb.fresh_cucumbers_yummy	IL17F	rs763780	0.613	0.979	129765	24927	1.0120	[0.9662,1.0599]
hemorrhoid_surgery	IL17F	rs763780	0.614	0.979	3020	81501	1.0324	[0.9128,1.1676]
naproxen_any_serious_gi_problems	IL17F	rs763780	0.614	0.979	653	39663	1.0680	[0.8292,1.3755]
optimist	IL17F	rs763780	0.614	0.979	12385	35663	1.0180	[0.9501,1.0907]
nose_c	IL17F	rs763780	0.615	0.979	6747	61741	1.0216	[0.9401,1.1102]
hyperandrogenism	IL17F	rs763780	0.617	0.98	1635	83052	0.9581	[0.8091,1.1345]
iqb.chronic_constipation	IL17F	rs763780	0.617	0.98	7911	93374	1.0201	[0.9438,1.1025]
gender_difference_male	IL17F	rs763780	0.618	0.98	182	4537	0.8705	[0.5001,1.5155]
iqb.wisdom_teeth_removed	IL17F	rs763780	0.62	0.98	71630	25600	1.0125	[0.9640,1.0634]
iqb.appendicitis	IL17F	rs763780	0.621	0.981	12826	90666	0.9841	[0.9233,1.0488]
adhd	IL17F	rs763780	0.622	0.981	23617	290996	1.0114	[0.9668,1.0581]
hyperthyroidism	IL17F	rs763780	0.623	0.981	2071	83499	1.0374	[0.8968,1.2000]
iqb.gingivitis	IL17F	rs763780	0.623	0.981	28492	73298	0.9884	[0.9435,1.0355]
early_onset_heart_attack	IL17F	rs763780	0.625	0.981	1781	317786	0.9610	[0.8185,1.1284]
gastrectomy	IL17F	rs763780	0.625	0.981	287	84314	0.9046	[0.6011,1.3613]
iqb.gallstones	IL17F	rs763780	0.63	0.982	15635	139789	1.0142	[0.9577,1.0740]
basal_cell_carcinoma	IL17F	rs763780	0.631	0.982	19835	322482	0.9877	[0.9390,1.0390]
infertility_female	IL17F	rs763780	0.631	0.982	2863	38419	1.0314	[0.9097,1.1694]
weeds_allergy	IL17F	rs763780	0.635	0.982	32634	144754	1.0099	[0.9696,1.0518]
any_skin_cancer	IL17F	rs763780	0.636	0.982	32115	300611	0.9901	[0.9502,1.0317]
breast_or_ovarian_cancer	IL17F	rs763780	0.636	0.982	7678	169620	0.9810	[0.9060,1.0623]
iqb.lobular_carcinoma_in_situ	IL17F	rs763780	0.636	0.982	203	9998	1.1137	[0.7179,1.7275]
serious_side_effects_trimethoprim	IL17F	rs763780	0.636	0.982	457	30973	0.9266	[0.6733,1.2753]
myopia_v_hyperopia	IL17F	rs763780	0.637	0.982	16456	116518	0.9863	[0.9312,1.0446]
ibuprofen_any_serious_gi_problems_or_pain	IL17F	rs763780	0.638	0.982	5608	48656	1.0225	[0.9321,1.1218]
iqb.excess_hair	IL17F	rs763780	0.638	0.982	20705	64762	1.0127	[0.9608,1.0674]
bunionectomy	IL17F	rs763780	0.639	0.982	2106	82211	1.0358	[0.8948,1.1991]
allegra_dry	IL17F	rs763780	0.64	0.982	2393	10842	0.9645	[0.8285,1.1229]
iqb.partnered	IL17F	rs763780	0.641	0.982	76382	36184	0.9899	[0.9484,1.0331]
skin_tags	IL17F	rs763780	0.641	0.982	31415	51834	0.9886	[0.9420,1.0375]
heart_metabolic_disease_60	IL17F	rs763780	0.642	0.982	99224	28015	0.9894	[0.9458,1.0349]
iqb.celiac_w_biopsy	IL17F	rs763780	0.643	0.983	597	83319	1.0649	[0.8185,1.3853]
other_animal_allergy	IL17F	rs763780	0.644	0.983	4881	147342	0.9775	[0.8870,1.0771]
iqb.alzheimers_fh	IL17F	rs763780	0.645	0.983	22048	53083	1.0125	[0.9604,1.0675]
nose_e	IL17F	rs763780	0.645	0.983	5772	62699	1.0213	[0.9340,1.1167]
breast_reduction	IL17F	rs763780	0.648	0.983	1269	40171	0.9565	[0.7890,1.1595]
iqb.short_of_breath_from_stairs	IL17F	rs763780	0.648	0.983	37072	120676	0.9907	[0.9519,1.0311]
iqb.sleep_meds	IL17F	rs763780	0.649	0.983	24922	84988	0.9888	[0.9421,1.0379]
cat_allergy_clean	IL17F	rs763780	0.651	0.983	26174	79085	0.9892	[0.9434,1.0371]
glaucoma	IL17F	rs763780	0.651	0.983	2473	123568	0.9687	[0.8436,1.1125]
foot_cc	IL17F	rs763780	0.653	0.983	5	5	1.0168	[0.9456,1.0934]
iqb.shaves_legs	IL17F	rs763780	0.653	0.983	6800	46231	0.9797	[0.8958,1.0714]
female_pattern_less_strict_60	IL17F	rs763780	0.654	0.983	4205	5156	0.9627	[0.8154,1.1367]
played_elliptical_machine	IL17F	rs763780	0.654	0.983	3229	38734	0.9725	[0.8604,1.0991]
gxe_PD_all_ever_tobacco_user	IL17F	rs763780	0.655	0.983	3192	4207	0.9645	[0.8233,1.1300]
iqb.chronic_sinus_infections	IL17F	rs763780	0.655	0.983	6409	94727	1.0196	[0.9366,1.1098]
fraternal_multiples	IL17F	rs763780	0.656	0.983	2920	38375	1.0289	[0.9082,1.1657]
iqb.anosmia	IL17F	rs763780	0.656	0.983	2334	100627	0.9685	[0.8406,1.1158]
pd_family_history	IL17F	rs763780	0.656	0.983	13155	73264	1.0143	[0.9530,1.0795]
ibuprofen_kidney	IL17F	rs763780	0.657	0.983	436	53828	0.9289	[0.6681,1.2914]
iqb.chronic_kidney_disease	IL17F	rs763780	0.659	0.983	1415	89583	1.0408	[0.8722,1.2418]
iqb.shin_splints	IL17F	rs763780	0.66	0.984	45688	56320	1.0095	[0.9679,1.0528]
latex_allergy_clean	IL17F	rs763780	0.66	0.984	5640	108075	0.9797	[0.8938,1.0738]
iqb.sae_blood_pressure_meds	IL17F	rs763780	0.661	0.985	5184	64532	1.0215	[0.9290,1.1232]
omeprazole_any_problems	IL17F	rs763780	0.662	0.985	656	2537	1.0685	[0.7955,1.4351]
cat_allergy_meta	IL17F	rs763780	0.664	0.986	26174	86265	0.9897	[0.9443,1.0372]
statin_stop_reason_efficacy_coalesce	IL17F	rs763780	0.664	0.986	1570	9449	0.9609	[0.8021,1.1511]
tongue_flip	IL17F	rs763780	0.664	0.986	31009	39565	1.0113	[0.9613,1.0640]
iqb.took_meds_acid_reflux	IL17F	rs763780	0.665	0.986	25264	61671	1.0111	[0.9619,1.0628]
iqb.peg_laterals_top_teeth	IL17F	rs763780	0.666	0.986	8533	44941	0.9829	[0.9089,1.0630]
undescended_testicle	IL17F	rs763780	0.667	0.986	3369	86256	0.9747	[0.8669,1.0959]
braces	IL17F	rs763780	0.668	0.987	58131	60783	0.9913	[0.9525,1.0317]
double_jointed	IL17F	rs763780	0.668	0.987	3417	81549	0.9750	[0.8681,1.0950]
oblong_face	IL17F	rs763780	0.669	0.987	4900	63742	0.9786	[0.8859,1.0810]
iqb.hypertrophic_cardiomyopathy	IL17F	rs763780	0.67	0.987	1079	90316	1.0450	[0.8550,1.2772]
peanut_allergy_broad	IL17F	rs763780	0.672	0.987	2195	180141	1.0305	[0.8970,1.1839]
eggs_allergy_clean	IL17F	rs763780	0.673	0.987	2109	101176	1.0313	[0.8942,1.1894]
phobia	IL17F	rs763780	0.675	0.987	5721	273734	0.9812	[0.8977,1.0725]
obesity	IL17F	rs763780	0.676	0.987	15247	68497	1.0127	[0.9545,1.0744]
claritin_dry	IL17F	rs763780	0.677	0.987	5770	21464	0.9793	[0.8871,1.0810]
linebacker	IL17F	rs763780	0.678	0.987	891	231364	1.0475	[0.8425,1.3024]
soy_allergy_clean	IL17F	rs763780	0.68	0.987	1527	101257	0.9646	[0.8123,1.1455]
lactose_intolerant	IL17F	rs763780	0.681	0.987	13726	81553	0.9872	[0.9281,1.0500]
iqb.malaria_meds	IL17F	rs763780	0.682	0.987	21078	81544	1.0108	[0.9600,1.0644]
iqb.bruise_easily	IL17F	rs763780	0.683	0.987	37848	59424	1.0101	[0.9624,1.0602]
ocd	IL17F	rs763780	0.683	0.987	8478	303362	0.9848	[0.9151,1.0599]
iqb.took_meds_adhd_add	IL17F	rs763780	0.686	0.987	23095	246656	1.0097	[0.9637,1.0578]
pessimist	IL17F	rs763780	0.686	0.987	12446	35609	1.0144	[0.9465,1.0872]
played_volleyball	IL17F	rs763780	0.687	0.987	1203	42955	0.9609	[0.7907,1.1679]
rubella	IL17F	rs763780	0.688	0.987	11443	67708	1.0149	[0.9444,1.0906]
osteoporosis_broad	IL17F	rs763780	0.69	0.987	8134	98706	0.9832	[0.9044,1.0688]
serious_side_effects_aspirin	IL17F	rs763780	0.69	0.987	366	30980	1.0720	[0.7642,1.5038]
sunburns	IL17F	rs763780	0.69	0.987	29443	53449	1.0100	[0.9616,1.0609]
any_infectious	IL17F	rs763780	0.693	0.987	163562	30280	1.0086	[0.9667,1.0523]
fibromyalgia	IL17F	rs763780	0.693	0.987	8137	157398	1.0155	[0.9410,1.0959]
iqb.run_marathon	IL17F	rs763780	0.693	0.987	8884	100205	1.0149	[0.9432,1.0919]
iqb.unexplained_infertility	IL17F	rs763780	0.694	0.987	5319	94543	1.0189	[0.9285,1.1181]
soy_allergy	IL17F	rs763780	0.694	0.987	1542	147777	0.9664	[0.8142,1.1470]
anti_TNF_side_effect_allergic	IL17F	rs763780	0.696	0.987	246	1336	1.0987	[0.6877,1.7553]
blood_in_stool	IL17F	rs763780	0.697	0.987	6664	78615	1.0167	[0.9354,1.1052]
iqb.ganglion_cyst_foot	IL17F	rs763780	0.697	0.987	2790	97209	1.0255	[0.9035,1.1640]
bipolar	IL17F	rs763780	0.698	0.987	9192	317523	1.0139	[0.9457,1.0870]
iqb.cilantro	IL17F	rs763780	0.698	0.987	65610	23242	1.0101	[0.9600,1.0629]
iqb.cilantro_tastes_soapy	IL17F	rs763780	0.698	0.987	10586	69082	0.9865	[0.9207,1.0569]
iqb.exfoliation_glaucoma	IL17F	rs763780	0.699	0.987	590	70315	1.0554	[0.8050,1.3837]
iqb.sugery_shoulder_dislocation	IL17F	rs763780	0.701	0.988	1370	109243	0.9650	[0.8035,1.1589]
heavy_caffeine_drinker	IL17F	rs763780	0.702	0.988	56328	87090	1.0071	[0.9714,1.0441]
iqb.blood_pressure_meds	IL17F	rs763780	0.709	0.989	27597	74708	0.9901	[0.9398,1.0432]
hemorrhoids	IL17F	rs763780	0.71	0.989	27584	57568	1.0096	[0.9600,1.0617]
played_jogging	IL17F	rs763780	0.713	0.989	5193	36438	1.0184	[0.9243,1.1221]
iqb.peg_laterals_bottom_teeth	IL17F	rs763780	0.714	0.989	6101	46398	1.0169	[0.9299,1.1120]
any_immune	IL17F	rs763780	0.719	0.989	136769	220191	0.9958	[0.9733,1.0189]
tonsillectomy	IL17F	rs763780	0.723	0.989	66504	122411	0.9938	[0.9602,1.0286]
osteoporosis	IL17F	rs763780	0.725	0.989	4687	80209	1.0193	[0.9166,1.1334]
iqb.vegetarian	IL17F	rs763780	0.726	0.989	6315	106328	0.9847	[0.9029,1.0738]
iqb.nose_bleeds	IL17F	rs763780	0.727	0.989	7886	98632	0.9862	[0.9121,1.0663]
nose_b	IL17F	rs763780	0.728	0.989	6904	61545	0.9852	[0.9056,1.0717]
played_martial_arts	IL17F	rs763780	0.728	0.989	1302	42110	0.9672	[0.8006,1.1685]
iqb.ganglion_cyst_wrist	IL17F	rs763780	0.731	0.989	12711	87467	0.9889	[0.9277,1.0541]
muscle_non_loaded	IL17F	rs763780	0.731	0.989	950	912	1.0572	[0.7695,1.4525]
iqb.sae_blood_thinners	IL17F	rs763780	0.733	0.989	1418	20618	1.0316	[0.8633,1.2328]
feet_face_outward	IL17F	rs763780	0.734	0.989	30755	40180	0.9913	[0.9425,1.0426]
stretch_marks_any	IL17F	rs763780	0.735	0.989	90755	122674	0.9945	[0.9634,1.0267]
technical_occupation	IL17F	rs763780	0.735	0.989	25441	24926	0.9893	[0.9299,1.0526]
eyelid	IL17F	rs763780	0.736	0.989	1254	58330	1.0328	[0.8569,1.2448]
lactose_intolerant_loose	IL17F	rs763780	0.736	0.989	16780	86635	0.9904	[0.9361,1.0478]
ptsd	IL17F	rs763780	0.736	0.989	14272	281869	0.9902	[0.9353,1.0484]
bitter_majority	IL17F	rs763780	0.739	0.989	1547	1323	0.9558	[0.7327,1.2468]
rhinitis_eczema	IL17F	rs763780	0.74	0.989	44069	24042	0.9910	[0.9393,1.0455]
myocarditis	IL17F	rs763780	0.741	0.989	1421	314348	1.0299	[0.8657,1.2252]
pediatric_ibd	IL17F	rs763780	0.743	0.989	254	315011	1.0709	[0.7144,1.6051]
cavities_many	IL17F	rs763780	0.744	0.989	90621	26109	1.0085	[0.9584,1.0612]
gxe_PD_all_concussion_lost_consciousness_before_PD	IL17F	rs763780	0.748	0.99	1132	5821	0.9655	[0.7789,1.1967]
scoliosis	IL17F	rs763780	0.748	0.99	8023	76776	0.9873	[0.9131,1.0676]
t1d	IL17F	rs763780	0.749	0.99	2260	318656	1.0229	[0.8909,1.1743]
aortic_aneurysm	IL17F	rs763780	0.75	0.99	1482	317966	1.0285	[0.8656,1.2221]
iqb.vegan	IL17F	rs763780	0.75	0.99	2828	156069	0.9797	[0.8630,1.1120]
played_running	IL17F	rs763780	0.75	0.99	4842	37619	1.0167	[0.9181,1.1260]
orthostatic_hypotension	IL17F	rs763780	0.752	0.99	4861	307388	0.9847	[0.8944,1.0840]
antidepressant_side_effect_restlessness	IL17F	rs763780	0.753	0.99	2885	19202	1.0215	[0.8951,1.1657]
single	IL17F	rs763780	0.753	0.99	48166	100779	1.0060	[0.9693,1.0440]
dimples	IL17F	rs763780	0.754	0.99	26722	43628	0.9918	[0.9422,1.0441]
iqb.os_trigonum	IL17F	rs763780	0.754	0.99	611	79498	0.9574	[0.7279,1.2591]
serious_side_effects_sulfonamides	IL17F	rs763780	0.755	0.99	83	31002	0.8885	[0.4170,1.8933]
any_food_allergy	IL17F	rs763780	0.757	0.99	15764	145698	0.9912	[0.9373,1.0482]
iqb.ppi_inhibitors	IL17F	rs763780	0.757	0.99	14512	76687	1.0096	[0.9501,1.0730]
juvenile_t1d	IL17F	rs763780	0.76	0.99	193	319232	0.9272	[0.5680,1.5136]
iqb.ptsd	IL17F	rs763780	0.761	0.99	4517	56130	0.9843	[0.8882,1.0907]
iqb.ankle_sprain	IL17F	rs763780	0.763	0.99	68820	30564	1.0071	[0.9620,1.0543]
earwax_cc	IL17F	rs763780	0.764	0.99	479	4693	1.0513	[0.7593,1.4555]
iqb.heart_arrhythmia	IL17F	rs763780	0.764	0.99	12642	62750	0.9900	[0.9274,1.0569]
upturned_nose	IL17F	rs763780	0.764	0.99	26043	42367	0.9918	[0.9403,1.0463]
sulfa_drug_allergy	IL17F	rs763780	0.765	0.99	8062	146808	1.0117	[0.9375,1.0918]
eating_disorder	IL17F	rs763780	0.766	0.99	6247	273351	1.0130	[0.9307,1.1025]
ibuprofen_ulcer	IL17F	rs763780	0.767	0.99	606	53654	0.9599	[0.7308,1.2609]
insect_allergy	IL17F	rs763780	0.768	0.99	7719	146937	0.9883	[0.9141,1.0686]
current_asthma	IL17F	rs763780	0.77	0.99	9701	188780	0.9897	[0.9231,1.0610]
female_male_pattern	IL17F	rs763780	0.771	0.99	3765	15713	1.0185	[0.9001,1.1526]
iqb.sweaty_palms	IL17F	rs763780	0.771	0.99	10466	98801	0.9897	[0.9231,1.0612]
high_arches	IL17F	rs763780	0.773	0.99	17077	54278	0.9914	[0.9348,1.0514]
played_hockey	IL17F	rs763780	0.774	0.99	552	44607	1.0414	[0.7914,1.3702]
anti_TNF_side_effect_infection	IL17F	rs763780	0.776	0.99	288	1294	1.0655	[0.6896,1.6465]
depression_in_hypothyroidism	IL17F	rs763780	0.776	0.99	7579	11957	0.9860	[0.8944,1.0869]
nose_d	IL17F	rs763780	0.776	0.99	5931	62547	0.9871	[0.9027,1.0795]
cosmetic_surgery	IL17F	rs763780	0.781	0.99	7193	77056	1.0118	[0.9316,1.0989]
eggs_allergy	IL17F	rs763780	0.782	0.99	2129	147694	1.0203	[0.8849,1.1766]
statin_dose_decrease_coalesce	IL17F	rs763780	0.782	0.99	1507	7790	1.0262	[0.8546,1.2322]
iqb.hair_pulling	IL17F	rs763780	0.784	0.99	4155	95497	1.0149	[0.9136,1.1275]
aerobic_exercise	IL17F	rs763780	0.786	0.99	30981	21601	0.9919	[0.9353,1.0519]
amd	IL17F	rs763780	0.788	0.99	2939	74848	1.0177	[0.8962,1.1555]
prostate_enlargement	IL17F	rs763780	0.788	0.99	7229	39565	0.9863	[0.8924,1.0902]
haircolor_change_from_blond	IL17F	rs763780	0.789	0.99	9291	40653	0.9896	[0.9168,1.0683]
nose_concavity	IL17F	rs763780	0.79	0.99	17066	25201	0.9908	[0.9257,1.0605]
nsaid_any_serious_gi_problems_or_pain	IL17F	rs763780	0.79	0.99	9089	47213	1.0104	[0.9364,1.0902]
iqb.contact_lenses_vision	IL17F	rs763780	0.792	0.99	8428	28760	1.0113	[0.9302,1.0996]
nsaid_stomach	IL17F	rs763780	0.793	0.99	10447	48014	1.0097	[0.9393,1.0854]
iqb.took_meds_chemotherapy	IL17F	rs763780	0.794	0.99	10151	317854	1.0090	[0.9435,1.0791]
sudafed_jitter	IL17F	rs763780	0.794	0.99	19464	29471	0.9919	[0.9330,1.0544]
iqb.dyslexia	IL17F	rs763780	0.795	0.99	4048	93734	1.0141	[0.9124,1.1272]
iqb.patellar_tendinitis	IL17F	rs763780	0.796	0.99	4526	95882	1.0133	[0.9167,1.1201]
mpn_narrow	IL17F	rs763780	0.796	0.99	693	240453	1.0331	[0.8078,1.3213]
gxe_PD_all_pesticide_any	IL17F	rs763780	0.798	0.99	3736	3958	1.0197	[0.8782,1.1841]
iqb.heart_valve_disease	IL17F	rs763780	0.798	0.99	1180	35815	0.9748	[0.8005,1.1869]
square_face	IL17F	rs763780	0.798	0.99	12690	55887	1.0085	[0.9453,1.0760]
iqb.rotator_cuff_tear	IL17F	rs763780	0.799	0.99	11569	93511	1.0087	[0.9437,1.0782]
positive_tb_test	IL17F	rs763780	0.799	0.99	4204	79785	1.0137	[0.9130,1.1255]
iqb.forward_splits	IL17F	rs763780	0.8	0.99	24497	68792	0.9932	[0.9420,1.0472]
seasonal_allergies_broad	IL17F	rs763780	0.8	0.99	58037	140369	1.0043	[0.9718,1.0378]
iqb.mononucleosis	IL17F	rs763780	0.802	0.99	20859	80992	1.0066	[0.9559,1.0601]
iqb.ivf	IL17F	rs763780	0.804	0.99	2814	98524	0.9840	[0.8659,1.1182]
iqb.sae_asthma_or_lung_meds	IL17F	rs763780	0.804	0.99	1456	42441	1.0222	[0.8597,1.2154]
morning_person	IL17F	rs763780	0.805	0.99	77733	90679	0.9957	[0.9626,1.0300]
aspirin_allergy_clean	IL17F	rs763780	0.806	0.99	1314	101220	1.0230	[0.8535,1.2261]
brain_surgery	IL17F	rs763780	0.806	0.99	1026	83749	1.0262	[0.8353,1.2608]
insomnia	IL17F	rs763780	0.806	0.99	91092	231177	1.0033	[0.9775,1.0297]
iqb.wisdom_teeth_for_medical	IL17F	rs763780	0.806	0.99	33176	32999	1.0064	[0.9562,1.0593]
aspirin_stomach	IL17F	rs763780	0.807	0.99	12486	39719	1.0086	[0.9414,1.0807]
high_blood_pressure	IL17F	rs763780	0.809	0.99	85317	230598	0.9964	[0.9679,1.0258]
joint_replacement	IL17F	rs763780	0.81	0.99	3183	81245	0.9848	[0.8685,1.1166]
peanut_allergy	IL17F	rs763780	0.81	0.99	1930	147751	0.9816	[0.8437,1.1421]
gestational_diabetes_loose_controls	IL17F	rs763780	0.811	0.99	3853	52688	1.0134	[0.9085,1.1305]
paralysis	IL17F	rs763780	0.813	0.99	733	86379	1.0297	[0.8089,1.3108]
nsaid_any_serious_gi_problems	IL17F	rs763780	0.816	0.99	2064	54260	0.9824	[0.8462,1.1406]
any_asthma_eczema	IL17F	rs763780	0.818	0.99	20425	23430	1.0075	[0.9455,1.0734]
linemen_plus_NFL	IL17F	rs763780	0.818	0.99	145	232116	0.9364	[0.5324,1.6468]
iqb.kidney_infection	IL17F	rs763780	0.822	0.99	17389	85651	1.0066	[0.9504,1.0661]
iqb.bacterial_meningitis	IL17F	rs763780	0.823	0.99	994	98414	0.9760	[0.7890,1.2074]
iqb.arthritis_any	IL17F	rs763780	0.824	0.99	36441	56427	0.9942	[0.9450,1.0461]
iqb.daily_aspirin	IL17F	rs763780	0.824	0.99	25399	77818	0.9939	[0.9418,1.0489]
iqb.prepubertal_central_grey_streak	IL17F	rs763780	0.824	0.99	480	60208	0.9657	[0.7089,1.3156]
aspirin_bleeding	IL17F	rs763780	0.826	0.99	788	52106	1.0269	[0.8120,1.2985]
food_allergy	IL17F	rs763780	0.826	0.99	5216	29712	0.9890	[0.8957,1.0919]
gestational_diabetes_pregnancy_loose_controls	IL17F	rs763780	0.827	0.99	2064	38049	1.0167	[0.8766,1.1791]
iqb.red_green_colorblind	IL17F	rs763780	0.828	0.99	2731	105551	0.9856	[0.8646,1.1235]
iqb.vision_correction	IL17F	rs763780	0.829	0.99	49997	14000	0.9927	[0.9293,1.0605]
thyroid_cancer	IL17F	rs763780	0.83	0.99	1621	343605	0.9820	[0.8318,1.1594]
iqb.wiggle_ears	IL17F	rs763780	0.831	0.99	30579	79484	1.0049	[0.9606,1.0514]
iqb.skin_darkening	IL17F	rs763780	0.832	0.99	4690	82036	0.9893	[0.8956,1.0928]
gerd	IL17F	rs763780	0.833	0.99	17964	68710	1.0061	[0.9507,1.0648]
overbite	IL17F	rs763780	0.833	0.99	38662	17798	0.9935	[0.9352,1.0555]
pcos_baldness	IL17F	rs763780	0.833	0.99	1699	33572	0.9825	[0.8335,1.1581]
acl_tear	IL17F	rs763780	0.836	0.99	2258	40179	0.9850	[0.8529,1.1375]
played_racquet_sports	IL17F	rs763780	0.836	0.99	1204	43291	0.9795	[0.8045,1.1925]
played_downhill_skiing	IL17F	rs763780	0.838	0.99	3591	40801	1.0121	[0.9024,1.1351]
earwax_non_loaded	IL17F	rs763780	0.839	0.99	294	2073	0.9557	[0.6171,1.4801]
any_animal_allergy	IL17F	rs763780	0.84	0.99	28477	144108	0.9956	[0.9535,1.0395]
aspirin_allergy	IL17F	rs763780	0.84	0.99	1327	147824	1.0189	[0.8504,1.2208]
iqb.rem_sleep_behavior_disorder	IL17F	rs763780	0.84	0.99	2410	150364	1.0140	[0.8857,1.1609]
played_stair_climbing_machine	IL17F	rs763780	0.841	0.99	941	43626	0.9777	[0.7839,1.2194]
PD_all_lrrk2y	IL17F	rs763780	0.842	0.99	200	767	1.0762	[0.5234,2.2126]
sinemet_response	IL17F	rs763780	0.842	0.99	458	2139	1.0359	[0.7338,1.4623]
codeine_euphoria	IL17F	rs763780	0.843	0.99	9325	33986	1.0080	[0.9317,1.0905]
gestational_diabetes_pregnancy	IL17F	rs763780	0.843	0.99	2064	14280	1.0158	[0.8703,1.1856]
finasteride_cc	IL17F	rs763780	0.845	0.99	613	195	0.9452	[0.5388,1.6581]
iqb.wiggle_nose	IL17F	rs763780	0.845	0.99	76853	65184	1.0035	[0.9687,1.0396]
psoriasis	IL17F	rs763780	0.846	0.99	20168	307381	1.0048	[0.9577,1.0542]
cat_allergy	IL17F	rs763780	0.847	0.99	26300	144435	0.9956	[0.9522,1.0411]
serious_side_effects_ace_inhibitors	IL17F	rs763780	0.847	0.99	459	30976	1.0312	[0.7562,1.4060]
current_birth_control	IL17F	rs763780	0.848	0.99	15508	81044	1.0064	[0.9429,1.0743]
iqb.strabismus	IL17F	rs763780	0.85	0.99	5154	104680	0.9909	[0.9009,1.0898]
played_rollerblading	IL17F	rs763780	0.851	0.99	663	44045	1.0248	[0.7944,1.3219]
angina	IL17F	rs763780	0.852	0.99	7207	308606	0.9924	[0.9156,1.0756]
iqb.acl_tear	IL17F	rs763780	0.852	0.99	5695	93587	1.0086	[0.9215,1.1040]
transplant_surgery	IL17F	rs763780	0.852	0.99	311	84058	1.0358	[0.7173,1.4958]
antidepressant_side_effect_headaches	IL17F	rs763780	0.853	0.99	2249	19837	0.9861	[0.8498,1.1443]
acl_risk_sports	IL17F	rs763780	0.854	0.99	26663	18971	0.9941	[0.9331,1.0591]
alcohol_abuse	IL17F	rs763780	0.854	0.99	12078	86137	1.0061	[0.9432,1.0731]
antidepressant_side_effect_fatigue	IL17F	rs763780	0.855	0.99	4299	17788	1.0105	[0.9031,1.1307]
antidepressant_side_effect_trouble_becoming_aroused	IL17F	rs763780	0.856	0.99	3333	18752	1.0116	[0.8935,1.1453]
osteoarthritis	IL17F	rs763780	0.856	0.99	12388	72239	0.9936	[0.9264,1.0656]
angioplasty	IL17F	rs763780	0.857	0.99	1925	82703	0.9854	[0.8397,1.1564]
played_rugby	IL17F	rs763780	0.857	0.99	213	45079	1.0426	[0.6630,1.6396]
iqb.antiinflammatory_meds	IL17F	rs763780	0.858	0.99	26203	75212	0.9956	[0.9488,1.0448]
iqb.maternal_depression	IL17F	rs763780	0.858	0.99	20472	69320	1.0049	[0.9525,1.0602]
iqb.tact_versus_outspokenness	IL17F	rs763780	0.858	0.99	35054	89241	0.9961	[0.9548,1.0393]
centenarian_family	IL17F	rs763780	0.859	0.99	2060	298136	1.0133	[0.8759,1.1721]
emphysema	IL17F	rs763780	0.859	0.99	683	83927	1.0233	[0.7941,1.3186]
bunion	IL17F	rs763780	0.861	0.991	16103	115593	1.0052	[0.9488,1.0649]
iqb.took_meds_cholesterol	IL17F	rs763780	0.862	0.992	82341	243935	0.9973	[0.9671,1.0284]
grasses_allergy	IL17F	rs763780	0.863	0.992	32623	143656	1.0036	[0.9635,1.0454]
concussion_lost_consciousness_before_PD	IL17F	rs763780	0.864	0.992	1138	39326	1.0178	[0.8331,1.2434]
gestational_diabetes_pc	IL17F	rs763780	0.865	0.992	3853	204677	1.0093	[0.9073,1.1228]
crohns	IL17F	rs763780	0.867	0.992	3399	320130	0.9902	[0.8827,1.1109]
requip_response	IL17F	rs763780	0.867	0.992	241	841	0.9613	[0.6058,1.5253]
niacin_no_statin_flush	IL17F	rs763780	0.868	0.992	2299	601	1.0267	[0.7522,1.4012]
peanut_allergy_clean	IL17F	rs763780	0.868	0.992	1910	107860	0.9872	[0.8483,1.1489]
iqb.play_music_before_age_8	IL17F	rs763780	0.869	0.992	32664	73245	1.0037	[0.9601,1.0494]
any_asthma	IL17F	rs763780	0.87	0.992	39764	182910	1.0031	[0.9667,1.0408]
uterine_fibroids	IL17F	rs763780	0.87	0.992	16060	46492	1.0051	[0.9453,1.0687]
fish_allergy_clean	IL17F	rs763780	0.872	0.992	1526	102026	1.0139	[0.8575,1.1988]
photic_sneeze	IL17F	rs763780	0.873	0.992	36682	76849	0.9966	[0.9554,1.0395]
urinary_incontinence_simple	IL17F	rs763780	0.873	0.992	3241	22021	0.9898	[0.8725,1.1229]
squamous_cell_carcinoma	IL17F	rs763780	0.875	0.993	10467	331702	1.0054	[0.9396,1.0759]
colon_polyps	IL17F	rs763780	0.877	0.993	13473	71805	0.9947	[0.9294,1.0645]
elbows_together	IL17F	rs763780	0.877	0.993	61354	9190	1.0059	[0.9331,1.0845]
sleep_apnea	IL17F	rs763780	0.877	0.993	14399	107192	1.0048	[0.9463,1.0668]
iqb.braces	IL17F	rs763780	0.879	0.993	35594	51860	0.9963	[0.9503,1.0446]
iqb.plantar_fasciitis	IL17F	rs763780	0.881	0.993	27699	70086	1.0037	[0.9566,1.0530]
body_type	IL17F	rs763780	0.882	0.993	22467	45786	0.9953	[0.9356,1.0588]
hernia	IL17F	rs763780	0.882	0.993	8961	76692	0.9942	[0.9205,1.0738]
sweet_v_salty	IL17F	rs763780	0.882	0.993	61432	71855	1.0028	[0.9669,1.0399]
iqb.hidradenitis	IL17F	rs763780	0.883	0.993	1360	53005	0.9864	[0.8218,1.1840]
played_water_polo	IL17F	rs763780	0.883	0.993	82	45412	1.0550	[0.5188,2.1454]
ppi_any_gi_problems	IL17F	rs763780	0.883	0.993	553	3391	0.9761	[0.7070,1.3476]
male_pattern_meta_strict	IL17F	rs763780	0.884	0.993	6781	2020	1.0142	[0.8388,1.2264]
osteoarthritis_broad	IL17F	rs763780	0.884	0.993	40240	96626	1.0033	[0.9600,1.0486]
farsightedness	IL17F	rs763780	0.886	0.993	25625	60739	1.0039	[0.9518,1.0589]
iqb.identical_twin	IL17F	rs763780	0.888	0.993	1024	158860	0.9851	[0.7992,1.2143]
sweet_tooth	IL17F	rs763780	0.893	0.993	61432	157088	1.0022	[0.9711,1.0342]
gestational_diabetes_tight_controls	IL17F	rs763780	0.894	0.993	3853	14317	1.0083	[0.8932,1.1382]
unemployed	IL17F	rs763780	0.896	0.993	10889	95744	0.9954	[0.9293,1.0662]
non_cancerous_breast_mass	IL17F	rs763780	0.897	0.993	1838	14037	0.9890	[0.8364,1.1694]
chocolate	IL17F	rs763780	0.898	0.993	41586	49112	1.0029	[0.9594,1.0483]
antidepressant_side_effect_dry_mouth	IL17F	rs763780	0.899	0.993	9864	23194	1.0052	[0.9280,1.0888]
iqb.farsighted	IL17F	rs763780	0.901	0.993	24256	57241	1.0035	[0.9498,1.0603]
iqb.stammer	IL17F	rs763780	0.901	0.993	9440	109712	0.9955	[0.9273,1.0687]
serious_side_effects_beta_lactamase_penicillins	IL17F	rs763780	0.902	0.993	2342	30855	1.0090	[0.8751,1.1635]
iqb.low_hdl	IL17F	rs763780	0.904	0.993	34125	111590	0.9974	[0.9563,1.0403]
mumps	IL17F	rs763780	0.904	0.993	29447	51426	0.9963	[0.9386,1.0576]
propionic_acid_any_serious_gi_problems_or_pain	IL17F	rs763780	0.904	0.993	7094	47645	1.0052	[0.9240,1.0936]
iqb.radiation_therapy	IL17F	rs763780	0.905	0.993	3649	98303	0.9931	[0.8860,1.1132]
iqb.narcolepsy	IL17F	rs763780	0.906	0.993	854	104914	0.9863	[0.7846,1.2400]
appendectomy	IL17F	rs763780	0.907	0.993	21156	124609	1.0030	[0.9536,1.0551]
elbow_tendinitis_conservative	IL17F	rs763780	0.907	0.993	603	37404	1.0163	[0.7761,1.3309]
antidepressant_side_effect_poor_concentration	IL17F	rs763780	0.908	0.993	3848	18237	1.0069	[0.8952,1.1326]
bitter_non_loaded	IL17F	rs763780	0.91	0.993	746	581	0.9776	[0.6591,1.4500]
iqb.fresh_cantaloupe_yummy	IL17F	rs763780	0.91	0.993	85119	14756	1.0035	[0.9448,1.0658]
nose_g	IL17F	rs763780	0.911	0.993	8876	59581	1.0043	[0.9321,1.0820]
iqb.cry_easily	IL17F	rs763780	0.916	0.994	81367	127878	0.9983	[0.9681,1.0296]
male_pattern_meta	IL17F	rs763780	0.919	0.995	10013	9664	1.0050	[0.9129,1.1063]
iqb.estrogen_bc_hrt	IL17F	rs763780	0.92	0.995	4325	16032	1.0058	[0.8981,1.1265]
ulcerative_colitis	IL17F	rs763780	0.92	0.995	5867	320827	1.0045	[0.9208,1.0957]
atrial_fibrillation	IL17F	rs763780	0.921	0.995	10443	288190	0.9966	[0.9313,1.0665]
naproxen_gi_bleeding	IL17F	rs763780	0.921	0.995	401	39913	0.9834	[0.7039,1.3738]
colorectal_cancer	IL17F	rs763780	0.923	0.995	1954	345733	0.9925	[0.8522,1.1559]
bladder_cancer	IL17F	rs763780	0.924	0.995	1076	342720	0.9900	[0.8056,1.2166]
migraine_ICHD_without_aura	IL17F	rs763780	0.926	0.996	10358	277970	1.0031	[0.9392,1.0715]
hearing_loss	IL17F	rs763780	0.927	0.996	14482	72114	0.9970	[0.9350,1.0631]
iqb.licorice	IL17F	rs763780	0.928	0.996	52074	49208	1.0020	[0.9601,1.0457]
essential_tremor	IL17F	rs763780	0.937	0.997	632	397174	1.0105	[0.7782,1.3123]
other_food_allergy	IL17F	rs763780	0.937	0.997	6969	146975	0.9967	[0.9189,1.0811]
menopausal_status	IL17F	rs763780	0.938	0.997	23125	9963	1.0061	[0.8637,1.1719]
sulfa_drug_allergy_clean	IL17F	rs763780	0.938	0.997	8014	92438	1.0031	[0.9279,1.0844]
played_lacrosse	IL17F	rs763780	0.941	0.997	138	45290	1.0211	[0.5860,1.7793]
panic	IL17F	rs763780	0.942	0.997	28303	266680	0.9985	[0.9577,1.0410]
male_infertility_iqb	IL17F	rs763780	0.943	0.997	815	29325	1.0085	[0.7995,1.2722]
female_hair_loss	IL17F	rs763780	0.945	0.997	25709	40682	1.0019	[0.9486,1.0582]
serious_side_effects_vicodin	IL17F	rs763780	0.946	0.997	364	30983	0.9881	[0.6988,1.3973]
face_oblong_versus_square	IL17F	rs763780	0.947	0.997	13409	34867	1.0023	[0.9373,1.0718]
iqb.otosclerosis	IL17F	rs763780	0.948	0.997	573	93239	1.0094	[0.7651,1.3316]
multiples	IL17F	rs763780	0.95	0.997	3503	58921	0.9964	[0.8884,1.1174]
nonallergic_asthma	IL17F	rs763780	0.952	0.997	1925	60293	1.0046	[0.8633,1.1690]
pollen_allergy	IL17F	rs763780	0.953	0.997	44997	141882	1.0011	[0.9657,1.0378]
antidepressant_side_effect_constipation	IL17F	rs763780	0.956	0.997	2149	19938	1.0043	[0.8638,1.1676]
very_religious	IL17F	rs763780	0.958	0.997	2217	62531	0.9962	[0.8634,1.1493]
played_skating	IL17F	rs763780	0.96	0.997	1228	43462	1.0049	[0.8319,1.2138]
fish_allergy	IL17F	rs763780	0.962	0.997	1572	147776	1.0041	[0.8507,1.1851]
ibuprofen_bleeding	IL17F	rs763780	0.962	0.997	279	53984	0.9905	[0.6666,1.4720]
trees_allergy	IL17F	rs763780	0.962	0.997	31343	143724	0.9990	[0.9584,1.0413]
preeclampsia_all	IL17F	rs763780	0.966	0.997	3642	38913	1.0025	[0.8948,1.1231]
stroke	IL17F	rs763780	0.966	0.997	3578	316741	0.9976	[0.8912,1.1166]
codeine_vomiting	IL17F	rs763780	0.972	0.997	4879	19203	0.9980	[0.8961,1.1116]
any_plant_allergy	IL17F	rs763780	0.976	0.997	46266	141674	1.0006	[0.9655,1.0368]
chronic_hives	IL17F	rs763780	0.976	0.997	5261	307406	0.9986	[0.9108,1.0948]
elevated_liver_test	IL17F	rs763780	0.977	0.997	13712	300074	1.0008	[0.9447,1.0603]
any_allergy	IL17F	rs763780	0.978	0.997	77532	137457	1.0004	[0.9710,1.0308]
iqb.took_meds_ibuprofen_or_naproxen	IL17F	rs763780	0.986	0.997	26372	60174	1.0004	[0.9523,1.0510]
religious_or_spiritual	IL17F	rs763780	0.986	0.997	38694	25794	0.9995	[0.9457,1.0564]
kidney_disease	IL17F	rs763780	0.99	0.998	3568	314045	1.0007	[0.8948,1.1192]
levodopa_response	IL17F	rs763780	0.991	0.998	521	2496	1.0018	[0.7239,1.3864]
atheist_or_agnostic	IL17F	rs763780	0.996	0.998	25772	38660	0.9999	[0.9460,1.0567]
codeine_itching	IL17F	rs763780	0.996	0.998	5348	37983	0.9997	[0.9075,1.1013]
drug_abuse	IL17F	rs763780	0.997	0.999	290	7452	0.9992	[0.6588,1.5153]
iqb.foot_odor	IL17F	rs763780	0.998	0.999	12542	88287	1.0001	[0.9382,1.0660]
severe_acne	IL17F	rs763780	0.999	1	22616	247345	1.0000	[0.9548,1.0474]
nexium_any_problems	IL17RB	rs1043261	0.000129	0.03892	262	1106	0.4466	[0.2845,0.7009]
elbow_tendinitis	IL17RB	rs1043261	0.000165	0.04163	7054	36926	1.1366	[1.0641,1.2140]
allergic_asthma	IL17RB	rs1043261	0.000428	0.07667	8036	59705	1.1132	[1.0494,1.1809]
elbow_tendinitis_conservative	IL17RB	rs1043261	0.000789	0.119	603	37404	1.3926	[1.1566,1.6768]
nose_d	IL17RB	rs1043261	0.000963	0.131	5931	62547	1.1206	[1.0482,1.1980]
ppi_any_neuro_problems	IL17RB	rs1043261	0.00152	0.169	242	3702	0.5280	[0.3432,0.8122]
glasses_any	IL17RB	rs1043261	0.00224	0.193	92533	126380	1.0352	[1.0125,1.0584]
iqb.vegetarian	IL17RB	rs1043261	0.00369	0.247	6315	106328	0.9036	[0.8431,0.9684]
iqb.took_meds_blood_thinners	IL17RB	rs1043261	0.00415	0.264	28638	296404	1.0497	[1.0156,1.0849]
hayfever_all	IL17RB	rs1043261	0.00427	0.264	8515	76289	1.0876	[1.0272,1.1515]
religious_or_spiritual	IL17RB	rs1043261	0.00494	0.286	38694	25794	0.9407	[0.9015,0.9816]
atheist_or_agnostic	IL17RB	rs1043261	0.0067	0.334	25772	38660	1.0608	[1.0166,1.1070]
juvenile_asthma	IL17RB	rs1043261	0.00787	0.356	3597	29375	1.1290	[1.0335,1.2334]
ppi_cyp2c19_neuro_problems	IL17RB	rs1043261	0.0092	0.388	187	3219	0.5510	[0.3387,0.8963]
any_infectious	IL17RB	rs1043261	0.00923	0.388	163562	30280	0.9578	[0.9273,0.9893]
current_teetotaler_cc	IL17RB	rs1043261	0.0093	0.388	26201	26164	0.9423	[0.9010,0.9855]
omeprazole_any_neuro_problems	IL17RB	rs1043261	0.0109	0.423	170	3079	0.5409	[0.3231,0.9054]
juvenile_allergic_asthma	IL17RB	rs1043261	0.0111	0.429	4495	60042	1.1053	[1.0240,1.1932]
iqb.dislocated_shoulder	IL17RB	rs1043261	0.012	0.454	14747	143540	1.0576	[1.0126,1.1045]
outside_linebacker	IL17RB	rs1043261	0.0122	0.456	470	231787	1.3225	[1.0712,1.6328]
played_ultimate_frisbee	IL17RB	rs1043261	0.0189	0.55	160	45132	0.5740	[0.3466,0.9505]
varicocele	IL17RB	rs1043261	0.0205	0.579	4681	66926	1.0939	[1.0147,1.1793]
amd	IL17RB	rs1043261	0.0218	0.59	2939	74848	1.1183	[1.0177,1.2288]
iqb.infertility	IL17RB	rs1043261	0.0254	0.618	3868	54977	1.1007	[1.0128,1.1962]
antihistamine_dry	IL17RB	rs1043261	0.027	0.632	5659	26722	1.0879	[1.0101,1.1716]
ppi_any_side_effect	IL17RB	rs1043261	0.027	0.632	971	2929	0.8020	[0.6573,0.9785]
corrective_eye_surgery	IL17RB	rs1043261	0.0278	0.632	3883	80798	1.0969	[1.0111,1.1901]
iqb.wisdom_teeth_for_medical	IL17RB	rs1043261	0.0278	0.632	33176	32999	0.9564	[0.9192,0.9952]
female_pattern	IL17RB	rs1043261	0.0291	0.638	2604	15785	0.8794	[0.7824,0.9883]
astigmatism	IL17RB	rs1043261	0.0314	0.65	74429	77824	1.0297	[1.0026,1.0575]
serious_side_effects_oral_antiinfectives	IL17RB	rs1043261	0.0325	0.665	638	30955	1.2391	[1.0232,1.5006]
nearsightedness	IL17RB	rs1043261	0.0379	0.709	115648	95295	1.0241	[1.0013,1.0474]
current_birth_control	IL17RB	rs1043261	0.0386	0.709	15508	81044	1.0550	[1.0030,1.1096]
rotator_conservative	IL17RB	rs1043261	0.0389	0.709	3129	34483	1.1057	[1.0061,1.2152]
polio	IL17RB	rs1043261	0.0398	0.709	498	84380	1.2561	[1.0168,1.5517]
squamous_cell_carcinoma	IL17RB	rs1043261	0.041	0.711	10467	331702	1.0554	[1.0025,1.1111]
muscle_non_loaded	IL17RB	rs1043261	0.0414	0.711	950	912	1.2850	[1.0086,1.6370]
hayfever_meta	IL17RB	rs1043261	0.0438	0.725	7601	18182	1.0741	[1.0022,1.1512]
cfs	IL17RB	rs1043261	0.0455	0.725	2776	83550	1.1037	[1.0032,1.2143]
angina	IL17RB	rs1043261	0.0476	0.725	7207	308606	1.0639	[1.0011,1.1307]
t1d	IL17RB	rs1043261	0.0482	0.727	2260	318656	0.8938	[0.7982,1.0009]
amd_or_blindness	IL17RB	rs1043261	0.0494	0.73	3218	39514	1.0983	[1.0012,1.2049]
iqb.tact_versus_outspokenness	IL17RB	rs1043261	0.0506	0.737	35054	89241	1.0330	[1.0000,1.0671]
severe_asthma	IL17RB	rs1043261	0.0524	0.742	2039	190442	1.1155	[1.0004,1.2437]
iqb.play_music_before_age_8	IL17RB	rs1043261	0.0545	0.748	32664	73245	0.9666	[0.9337,1.0007]
mitral_valve_prolapse	IL17RB	rs1043261	0.0553	0.75	7020	213108	1.0623	[0.9991,1.1295]
aspirin_bleeding	IL17RB	rs1043261	0.0568	0.75	788	52106	1.1868	[0.9988,1.4101]
female_infertility_iqb	IL17RB	rs1043261	0.0593	0.761	3061	27806	1.0960	[0.9974,1.2044]
tongue_flip	IL17RB	rs1043261	0.0613	0.763	31009	39565	1.0383	[0.9982,1.0799]
iqb.elbow_tendinitis	IL17RB	rs1043261	0.0645	0.765	21495	78985	1.0383	[0.9978,1.0804]
handedness_ambidextrous	IL17RB	rs1043261	0.0656	0.767	9814	34828	1.0559	[0.9967,1.1187]
iqb.lost_20lbs	IL17RB	rs1043261	0.0687	0.786	54893	57661	0.9718	[0.9423,1.0022]
lactose_intolerant	IL17RB	rs1043261	0.0722	0.789	13726	81553	1.0447	[0.9963,1.0954]
nose_concavity	IL17RB	rs1043261	0.0727	0.789	17066	25201	0.9528	[0.9038,1.0045]
high_cholesterol	IL17RB	rs1043261	0.0728	0.789	107002	99241	0.9768	[0.9521,1.0022]
migraine_ICHD_without_aura	IL17RB	rs1043261	0.0745	0.795	10358	277970	1.0473	[0.9957,1.1015]
iqb.elevated_intraocular_pressure	IL17RB	rs1043261	0.0781	0.809	3304	34294	1.0860	[0.9916,1.1894]
claritin_dry	IL17RB	rs1043261	0.0791	0.809	5770	21464	1.0701	[0.9925,1.1537]
low_testosterone	IL17RB	rs1043261	0.08	0.809	8017	80589	0.9469	[0.8904,1.0069]
iqb.sae_cholesterol_meds	IL17RB	rs1043261	0.0806	0.809	8514	57484	0.9475	[0.8915,1.0069]
chronic_back_pain	IL17RB	rs1043261	0.0812	0.809	14573	70212	1.0429	[0.9950,1.0931]
vertigo	IL17RB	rs1043261	0.0816	0.809	5031	81550	1.0680	[0.9923,1.1494]
iqb.good_sense_of_direction	IL17RB	rs1043261	0.0821	0.809	85322	32347	0.9699	[0.9371,1.0038]
elbows_together	IL17RB	rs1043261	0.0824	0.809	61354	9190	0.9497	[0.8962,1.0064]
asparagus_anosmia	IL17RB	rs1043261	0.0829	0.809	16525	32751	1.0441	[0.9945,1.0961]
bipolar	IL17RB	rs1043261	0.0837	0.81	9192	317523	1.0483	[0.9941,1.1055]
infertility_male	IL17RB	rs1043261	0.0869	0.81	783	46105	1.1666	[0.9813,1.3869]
nearsighted_before_age_10	IL17RB	rs1043261	0.0874	0.81	22367	59177	1.0356	[0.9950,1.0778]
nose_i	IL17RB	rs1043261	0.0881	0.81	3503	65004	1.0786	[0.9896,1.1756]
iqb.lactose_intolerance	IL17RB	rs1043261	0.0882	0.81	13609	79241	1.0425	[0.9940,1.0935]
cosmetic_surgery	IL17RB	rs1043261	0.0886	0.81	7193	77056	1.0569	[0.9920,1.1260]
diminished_ovarian_reserve	IL17RB	rs1043261	0.0898	0.81	1092	60351	1.1402	[0.9823,1.3235]
nose_f	IL17RB	rs1043261	0.0903	0.81	5430	63044	0.9386	[0.8719,1.0106]
at_all_religious	IL17RB	rs1043261	0.0904	0.81	21206	43273	0.9632	[0.9221,1.0060]
joint_replacement	IL17RB	rs1043261	0.0908	0.81	3183	81245	1.0847	[0.9880,1.1908]
iqb.legally_blind	IL17RB	rs1043261	0.0916	0.81	1173	104196	0.8747	[0.7465,1.0249]
nose_j	IL17RB	rs1043261	0.0921	0.811	10153	58286	0.9535	[0.9019,1.0081]
can_lift_right_eyebrow	IL17RB	rs1043261	0.0922	0.811	26087	44051	1.0351	[0.9944,1.0774]
mumps	IL17RB	rs1043261	0.0931	0.813	29447	51426	1.0402	[0.9935,1.0891]
iqb.blood_sugar_meds	IL17RB	rs1043261	0.0939	0.813	7968	95003	0.9488	[0.8920,1.0093]
upturned_nose	IL17RB	rs1043261	0.095	0.813	26043	42367	1.0359	[0.9939,1.0797]
played_martial_arts	IL17RB	rs1043261	0.0983	0.813	1302	42110	0.8831	[0.7602,1.0258]
rotator	IL17RB	rs1043261	0.0985	0.813	4308	34405	1.0728	[0.9875,1.1653]
linebacker	IL17RB	rs1043261	0.0991	0.813	891	231364	1.1490	[0.9771,1.3512]
any_autoimmune	IL17RB	rs1043261	0.1	0.813	58555	299949	1.0197	[0.9963,1.0437]
rheumatoid_arthritis	IL17RB	rs1043261	0.1	0.813	8721	316319	1.0475	[0.9914,1.1067]
technical_occupation	IL17RB	rs1043261	0.1	0.813	25441	24926	0.9606	[0.9155,1.0078]
fertility_treatment_multiples	IL17RB	rs1043261	0.101	0.813	797	2641	1.1867	[0.9687,1.4539]
iqb.LASIK_surgery	IL17RB	rs1043261	0.101	0.813	3552	28755	1.0772	[0.9863,1.1765]
thyroid_nodules	IL17RB	rs1043261	0.103	0.815	3987	81654	1.0715	[0.9867,1.1637]
bitter_majority	IL17RB	rs1043261	0.104	0.815	1547	1323	0.8483	[0.6957,1.0342]
feet_face_inward	IL17RB	rs1043261	0.104	0.815	4322	66806	1.0678	[0.9871,1.1550]
iqb.hot_flashes_meds	IL17RB	rs1043261	0.11	0.827	8199	12361	1.0604	[0.9869,1.1395]
iqb.chronic_sinus_infections	IL17RB	rs1043261	0.111	0.827	6409	94727	0.9470	[0.8854,1.0130]
iqb.raised_scars	IL17RB	rs1043261	0.111	0.827	12047	49087	1.0432	[0.9905,1.0987]
red_ants_allergy	IL17RB	rs1043261	0.111	0.827	3076	147593	1.0772	[0.9840,1.1793]
requip_response	IL17RB	rs1043261	0.112	0.828	241	841	0.7186	[0.4724,1.0931]
bipolar_meta	IL17RB	rs1043261	0.113	0.831	3654	80868	1.0712	[0.9844,1.1657]
lactose_intolerant_loose	IL17RB	rs1043261	0.115	0.831	16780	86635	1.0356	[0.9917,1.0816]
can_lift_both_eyebrows	IL17RB	rs1043261	0.117	0.831	14999	55220	1.0386	[0.9907,1.0887]
played_yoga	IL17RB	rs1043261	0.117	0.831	2694	38965	1.0843	[0.9808,1.1988]
endometriosis	IL17RB	rs1043261	0.12	0.836	14870	90988	1.0366	[0.9908,1.0844]
acl_tear_with_mri	IL17RB	rs1043261	0.121	0.836	1497	40243	1.1089	[0.9746,1.2616]
braces	IL17RB	rs1043261	0.122	0.836	58131	60783	1.0247	[0.9935,1.0568]
heart_metabolic_disease_60	IL17RB	rs1043261	0.124	0.836	99224	28015	0.9729	[0.9396,1.0075]
bald_image	IL17RB	rs1043261	0.128	0.842	27857	26963	0.9609	[0.9128,1.0115]
nose_m	IL17RB	rs1043261	0.128	0.842	257	68279	1.2643	[0.9437,1.6938]
oval_face	IL17RB	rs1043261	0.129	0.842	31300	37162	1.0308	[0.9912,1.0720]
peanut_allergy_broad	IL17RB	rs1043261	0.129	0.842	2195	180141	0.9160	[0.8169,1.0272]
juvenile_t1d	IL17RB	rs1043261	0.13	0.842	193	319232	0.7327	[0.4805,1.1171]
iqb.dark_chocolate_sneeze	IL17RB	rs1043261	0.135	0.842	2076	145041	0.9155	[0.8142,1.0293]
ponv_two_surgeries	IL17RB	rs1043261	0.135	0.842	5034	15278	0.9351	[0.8562,1.0214]
acl_tear_high_risk	IL17RB	rs1043261	0.136	0.842	1497	23954	1.1060	[0.9704,1.2605]
t2d	IL17RB	rs1043261	0.137	0.842	19582	330013	0.9708	[0.9335,1.0096]
hyperglycemia	IL17RB	rs1043261	0.138	0.842	19671	296872	0.9712	[0.9343,1.0095]
played_rugby	IL17RB	rs1043261	0.138	0.842	213	45079	1.2781	[0.9336,1.7498]
foot_cc	IL17RB	rs1043261	0.139	0.842	5	5	0.9583	[0.9058,1.0139]
played_basketball	IL17RB	rs1043261	0.141	0.847	2919	40349	0.9280	[0.8393,1.0261]
iqb.cluster_headaches	IL17RB	rs1043261	0.142	0.847	7909	143490	0.9562	[0.9004,1.0155]
ptsd	IL17RB	rs1043261	0.143	0.847	14272	281869	1.0332	[0.9891,1.0792]
antidepressant_side_effect_poor_coordination	IL17RB	rs1043261	0.144	0.847	1368	20720	0.8981	[0.7760,1.0394]
female_osteoarthritis	IL17RB	rs1043261	0.144	0.847	8300	32986	1.0520	[0.9830,1.1259]
ibuprofen_stomach	IL17RB	rs1043261	0.145	0.847	14758	48824	1.0364	[0.9879,1.0872]
lift_one_eyebrow	IL17RB	rs1043261	0.148	0.847	38481	32543	1.0292	[0.9898,1.0702]
iqb.tongue_curl	IL17RB	rs1043261	0.149	0.847	53692	14149	0.9651	[0.9197,1.0127]
prilosec_combined	IL17RB	rs1043261	0.149	0.847	3176	17942	0.9297	[0.8413,1.0273]
any_reproductive	IL17RB	rs1043261	0.151	0.847	46386	115155	1.0213	[0.9924,1.0511]
hernia_repair	IL17RB	rs1043261	0.151	0.847	8362	76126	1.0452	[0.9843,1.1099]
ppi_any_gi_problems	IL17RB	rs1043261	0.151	0.847	553	3391	0.8369	[0.6533,1.0722]
severe_acne	IL17RB	rs1043261	0.151	0.847	22616	247345	0.9738	[0.9391,1.0098]
sleep_walk_cc	IL17RB	rs1043261	0.151	0.847	1465	66783	0.9038	[0.7856,1.0397]
uterine_fibroids	IL17RB	rs1043261	0.151	0.847	16060	46492	1.0354	[0.9874,1.0858]
iqb.fresh_cucumbers_yummy	IL17RB	rs1043261	0.152	0.847	129765	24927	1.0264	[0.9904,1.0637]
gastrectomy	IL17RB	rs1043261	0.153	0.847	287	84314	1.2311	[0.9329,1.6247]
insect_allergy	IL17RB	rs1043261	0.154	0.847	7719	146937	1.0441	[0.9843,1.1075]
iqb.anosmia	IL17RB	rs1043261	0.154	0.847	2334	100627	0.9232	[0.8263,1.0315]
nonagenarian_parent	IL17RB	rs1043261	0.155	0.847	11663	394452	1.0406	[0.9853,1.0991]
myopia_v_hyperopia	IL17RB	rs1043261	0.157	0.847	16456	116518	0.9685	[0.9263,1.0126]
student	IL17RB	rs1043261	0.157	0.847	4628	76090	0.9391	[0.8604,1.0250]
peanut_allergy_clean	IL17RB	rs1043261	0.158	0.847	1910	107860	0.9164	[0.8106,1.0360]
antidepressant_side_effect_poor_concentration	IL17RB	rs1043261	0.159	0.847	3848	18237	0.9370	[0.8553,1.0265]
chocolate	IL17RB	rs1043261	0.159	0.847	41586	49112	0.9757	[0.9428,1.0097]
nose_bump	IL17RB	rs1043261	0.159	0.847	17066	51349	0.9675	[0.9241,1.0131]
nose_k	IL17RB	rs1043261	0.161	0.847	3381	65137	0.9355	[0.8514,1.0278]
iqb.hidradenitis	IL17RB	rs1043261	0.163	0.847	1360	53005	1.1022	[0.9629,1.2617]
zyrtec_dry	IL17RB	rs1043261	0.163	0.847	3287	15933	1.0727	[0.9727,1.1830]
serious_side_effects_dopamine_agonists	IL17RB	rs1043261	0.164	0.847	245	30998	1.2513	[0.9203,1.7014]
anti_TNF_side_effect_infection	IL17RB	rs1043261	0.166	0.847	288	1294	0.7794	[0.5428,1.1191]
iqb.achilles_tendinitis	IL17RB	rs1043261	0.166	0.847	7858	90947	1.0431	[0.9829,1.1069]
osteoporosis_broad	IL17RB	rs1043261	0.166	0.847	8134	98706	1.0461	[0.9817,1.1146]
hepatitis	IL17RB	rs1043261	0.167	0.847	9093	306800	1.0391	[0.9843,1.0969]
gastric_bypass_surgery	IL17RB	rs1043261	0.168	0.849	644	83965	1.1467	[0.9472,1.3882]
naproxen_any_serious_gi_problems_or_pain	IL17RB	rs1043261	0.173	0.855	3526	36797	0.9378	[0.8545,1.0292]
iqb.born_with_teeth	IL17RB	rs1043261	0.174	0.855	433	83340	0.8357	[0.6410,1.0895]
iqb.shin_splints	IL17RB	rs1043261	0.176	0.855	45688	56320	1.0226	[0.9900,1.0562]
nsaid_stomach	IL17RB	rs1043261	0.176	0.855	10447	48014	1.0387	[0.9832,1.0973]
reduced_kidney_function	IL17RB	rs1043261	0.176	0.855	178	85669	1.2805	[0.9055,1.8108]
other_allergy_general	IL17RB	rs1043261	0.177	0.856	5778	147127	1.0479	[0.9795,1.1212]
biopsy_non_breast	IL17RB	rs1043261	0.178	0.856	17023	66824	0.9697	[0.9271,1.0143]
iqb.excess_hair	IL17RB	rs1043261	0.178	0.856	20705	64762	1.0284	[0.9874,1.0712]
nose_b	IL17RB	rs1043261	0.179	0.857	6904	61545	0.9557	[0.8942,1.0214]
hyperandrogenism	IL17RB	rs1043261	0.18	0.858	1635	83052	0.9137	[0.7993,1.0444]
iqb.radiation_therapy	IL17RB	rs1043261	0.181	0.858	3649	98303	0.9412	[0.8606,1.0293]
levodopa_response	IL17RB	rs1043261	0.181	0.858	521	2496	0.8389	[0.6457,1.0900]
iqb.brown_eyed	IL17RB	rs1043261	0.182	0.858	3880	7674	1.0722	[0.9683,1.1873]
mosquito_combined	IL17RB	rs1043261	0.182	0.858	40961	54132	1.0238	[0.9890,1.0599]
heart_face	IL17RB	rs1043261	0.183	0.858	9041	59552	0.9614	[0.9071,1.0189]
iqb.lobular_carcinoma_in_situ	IL17RB	rs1043261	0.185	0.86	203	9998	1.2679	[0.9015,1.7834]
peanut_allergy	IL17RB	rs1043261	0.187	0.86	1930	147751	0.9221	[0.8163,1.0416]
chicken_pox	IL17RB	rs1043261	0.19	0.862	118611	15912	0.9712	[0.9298,1.0145]
iqb.took_meds_acid_reflux	IL17RB	rs1043261	0.19	0.862	25264	61671	1.0264	[0.9872,1.0670]
antihistamine_fast	IL17RB	rs1043261	0.192	0.865	1785	31527	1.0846	[0.9612,1.2238]
face_oblong_versus_square	IL17RB	rs1043261	0.194	0.866	13409	34867	0.9659	[0.9164,1.0180]
naproxen_liver	IL17RB	rs1043261	0.194	0.866	198	40115	1.2560	[0.8994,1.7542]
nose_c	IL17RB	rs1043261	0.195	0.867	6747	61741	0.9572	[0.8957,1.0230]
t2d_broad	IL17RB	rs1043261	0.195	0.867	31294	273451	0.9792	[0.9485,1.0109]
orthostatic_hypotension	IL17RB	rs1043261	0.196	0.867	4861	307388	1.0496	[0.9758,1.1289]
serious_side_effects_amoxicillin	IL17RB	rs1043261	0.196	0.867	503	30960	1.1581	[0.9307,1.4411]
niacin_flush	IL17RB	rs1043261	0.198	0.871	2512	1199	0.8913	[0.7488,1.0610]
iqb.restless_leg_syndrome	IL17RB	rs1043261	0.199	0.871	9973	101204	0.9650	[0.9137,1.0191]
iqb.identical_twin	IL17RB	rs1043261	0.201	0.871	1024	158860	1.1070	[0.9493,1.2909]
niacin_statin_flush	IL17RB	rs1043261	0.201	0.871	1022	849	0.8581	[0.6787,1.0849]
gestational_diabetes_tight_controls	IL17RB	rs1043261	0.203	0.871	3853	14317	1.0630	[0.9680,1.1673]
iqb.daily_aspirin	IL17RB	rs1043261	0.203	0.871	25399	77818	0.9734	[0.9338,1.0147]
iqb.stretch_marks	IL17RB	rs1043261	0.203	0.871	79281	125605	0.9837	[0.9592,1.0089]
can_lift_left_eyebrow	IL17RB	rs1043261	0.204	0.871	29190	40927	1.0259	[0.9862,1.0673]
farsightedness	IL17RB	rs1043261	0.204	0.871	25625	60739	0.9735	[0.9338,1.0148]
iqb.contact_lenses_cosmetic	IL17RB	rs1043261	0.204	0.871	788	36367	0.8840	[0.7283,1.0729]
serious_side_effects_fluoroquinolones	IL17RB	rs1043261	0.204	0.871	594	30972	1.1450	[0.9324,1.4062]
any_skin_cancer	IL17RB	rs1043261	0.205	0.871	32115	300611	1.0207	[0.9889,1.0535]
iqb.hearing_aid	IL17RB	rs1043261	0.205	0.871	7454	149531	0.9587	[0.8979,1.0236]
acl_tear	IL17RB	rs1043261	0.207	0.871	2258	40179	1.0726	[0.9629,1.1947]
osteoporosis	IL17RB	rs1043261	0.207	0.871	4687	80209	1.0540	[0.9717,1.1434]
glaucoma	IL17RB	rs1043261	0.208	0.871	2473	123568	1.0689	[0.9645,1.1847]
iqb.antiinflammatory_meds	IL17RB	rs1043261	0.208	0.871	26203	75212	1.0241	[0.9869,1.0628]
hemorrhoid_surgery	IL17RB	rs1043261	0.211	0.875	3020	81501	1.0622	[0.9671,1.1666]
iqb.forward_splits	IL17RB	rs1043261	0.211	0.875	24497	68792	1.0262	[0.9854,1.0687]
[truncated: 6,779 more rows]
