# Supplementary material for: Phenome-wide association study using research participants’ self-reported data provides insight into the Th17 and IL-17 pathway
Source: PLoS One. 2017 Nov 1;12(11):e0186405. doi: 10.1371/journal.pone.0186405 (PMC5665418; doi:10.1371/journal.pone.0186405)
Supplement: S5 Table — Summary of association statistics (p-values, OR, 95% confidence intervals and sample sizes) for results from this study and from the literature with references. (XLSX) [file pone.0186405.s006.xlsx]

## Sheet: S5 Table
			IL17A	IL17F	IL17RB	IL23R	RORC	TRAF3IP2	TYK2
		Variant Description	promotor	His161Arg	Q484*	Arg381Gln	reg region	Asp10Asn	Ile684Ser
		rs number	Rs2275913	rs763780	Rs1043261	Rs11209026	Rs4845604	Rs33980500	Rs12720356
		MAF	0.33	0.05	0.08	0.07	0.14	0.08	0.09
23andMe	CD	n	3399/320130	3399/320130	3399/320130	3399/320130	3399/320130	3399/320130	3399/320130
23andMe	CD	p-value	0.0838	0.867	0.516	6.63e-28	0.176	0.0154	0.000302
23andMe	CD	OR	0.956	0.990	1.030	0.531	0.952	1.112	1.161
23andMe	CD	CI	[0.909,1.006]	[0.883,1.111]	[0.943,1.124]	[0.469,0.602]	[0.886,1.023]	[1.022,1.210]	[1.073,1.258]
23andMe	IBD	n	8480/312933	8480/312933	8480/312933	8480/312933	8480/312933	8480/312933	8480/312933
23andMe	IBD	p-value	0.462	0.558	0.805	8.01e-31	0.000552	0.000148	1.18e-05
23andMe	IBD	OR	1.012	1.022	1.007	0.671	0.922	1.112	1.124
23andMe	IBD	CI	[0.980,1.045]	[0.951,1.098]	[0.952,1.065]	[0.625,0.721]	[0.881,0.966]	[1.054,1.174]	[1.068,1.184]
23andMe	psoriasis	n	20168/307381	20168/307381	20168/307381	20168/307381	20168/307381	20168/307381	20168/307381
23andMe	psoriasis	p-value	0.227	0.846	0.607	7.64e-20	0.251	3.19e-06	0.00245
23andMe	psoriasis	OR	1.013	1.005	1.010	0.822	1.018	1.092	0.946
23andMe	psoriasis	CI	[0.992,1.035]	[0.958,1.054]	[0.973,1.048]	[0.787,0.858]	[0.988,1.048]	[1.053,1.132]	[0.912,0.981]
23andMe	psoriatric arthritis	n	2154/143013	2154/143013	2154/143013	2154/143013	2154/143013	2154/143013	2154/143013
23andMe	psoriatric arthritis	p-value	0.809	0.183	0.548	0.00488	0.489	0.0104	0.604
23andMe	psoriatric arthritis	OR	1.008	1.099	0.966	0.834	1.031	1.154	0.972
23andMe	psoriatric arthritis	CI	[0.946,1.074]	[0.958,1.262]	[0.863,1.081]	[0.732,0.950]	[0.946,1.124]	[1.036,1.284]	[0.874,1.082]
23andMe	eczema	n	40341/278610	40341/278610	40341/278610	40341/278610	40341/278610	40341/278610	40341/278610
23andMe	eczema	p-value	0.772	0.348	0.742	0.000341	0.0593	0.972	0.0236
23andMe	eczema	OR	0.997692	0.983179	0.9954	0.946788	0.979173	0.999505	0.969993
23andMe	eczema	CI	[0.987,1.018]	[0.982,1.054]	[0.968,1.023]	[0.919,0.976]	[0.999,1.044]	[0.972,1.028]	[0.945,0.996]
		Gene	IL17A	IL17F	IL17RB	IL23R	RORC	TRAF3IP2	TYK2
		Variant Description	promotor	His161Arg	Q484*	Arg381Gln	reg region	Asp10Asn	Ile684Ser
		rs number	Rs2275913	rs763780	Rs1043261	Rs11209026	Rs4845604	Rs33980500	Rs12720356
		MAF	0.33	0.05	0.08	0.07	0.14	0.08	0.09
Literature	CD	n				20719/30904	20550/41642	20719/30904	20550/41642
Literature	CD	p-value				1.02e-146	1.39x10-7	4.02e-07	3.39e-11
Literature	CD	OR				0.421763	0.91	1.136	1.15
Literature	CD	CI				[0.389,0.458]	[0.88,0.941]	[1.065,1.21]	[1.101,1.201]
Literature	CD	References				Jostins L, Ripke S, Weersma RK, Duerr RH, McGovern DP, Hui KY, Lee JC, Philip SL, Sharma Y, Anderson CA, Essers J, Mitrovic M, Ning K, Cleynen I, Theatre E, Spain SL, Raychaudhuri S, Goyette P, Wei Z, Abraham C, Achkar J-P, Ahmad T, Amininejad L, Ananthakrishnan AN, Andersen V et al. Host-microbe interactions have shaped the genetic architecture of inflammatory bowel disease. Nature 2012 November…	Liu JZ, Van SS, Huang H, Ng SC, Alberts R, Takahashi A, Ripke S, Lee JC, Jostins L, Shah T, Abedian S, Cheon JH, Cho J, Daryani NE, Franke L, Fuyuno Y, Hart A, Juyal RC, Juyal G, Kim WH, Morris AP, Poustchi H, Newman WG, Midha V, Orchard TR et al. Association analyses identify 38 susceptibility loci for inflammatory bowel disease and highlight shared genetic risk across populations. Nature Genet …	Jostins L, Ripke S, Weersma RK, Duerr RH, McGovern DP, Hui KY, Lee JC, Philip SL, Sharma Y, Anderson CA, Essers J, Mitrovic M, Ning K, Cleynen I, Theatre E, Spain SL, Raychaudhuri S, Goyette P, Wei Z, Abraham C, Achkar J-P, Ahmad T, Amininejad L, Ananthakrishnan AN, Andersen V et al. Host-microbe interactions have shaped the genetic architecture of inflammatory bowel disease. Nature 2012 November…	Liu JZ, Van SS, Huang H, Ng SC, Alberts R, Takahashi A, Ripke S, Lee JC, Jostins L, Shah T, Abedian S, Cheon JH, Cho J, Daryani NE, Franke L, Fuyuno Y, Hart A, Juyal RC, Juyal G, Kim WH, Morris AP, Poustchi H, Newman WG, Midha V, Orchard TR et al. Association analyses identify 38 susceptibility loci for inflammatory bowel disease and highlight shared genetic risk across populations. Nature Genet …
Literature	IBD	n				38565/37747	38155/48485	25683/15977*	38155/48485
Literature	IBD	p-value				8.12e-161	1.21x10-17	1e-13	4.13x10-16
Literature	IBD	OR				0.496771	0.88	1.153	1.16
Literature	IBD	CI				[0.465,0.539]	[0.856,0.904]	[1.089,1.219]	[1.12,1.202]
Literature	IBD	References				Jostins L, Ripke S, Weersma RK, Duerr RH, McGovern DP, Hui KY, Lee JC, Philip SL, Sharma Y, Anderson CA, Essers J, Mitrovic M, Ning K, Cleynen I, Theatre E, Spain SL, Raychaudhuri S, Goyette P, Wei Z, Abraham C, Achkar J-P, Ahmad T, Amininejad L, Ananthakrishnan AN, Andersen V et al. Host-microbe interactions have shaped the genetic architecture of inflammatory bowel disease. Nature 2012 November…	Liu JZ, Van SS, Huang H, Ng SC, Alberts R, Takahashi A, Ripke S, Lee JC, Jostins L, Shah T, Abedian S, Cheon JH, Cho J, Daryani NE, Franke L, Fuyuno Y, Hart A, Juyal RC, Juyal G, Kim WH, Morris AP, Poustchi H, Newman WG, Midha V, Orchard TR et al. Association analyses identify 38 susceptibility loci for inflammatory bowel disease and highlight shared genetic risk across populations. Nature Genet …	Jostins L, Ripke S, Weersma RK, Duerr RH, McGovern DP, Hui KY, Lee JC, Philip SL, Sharma Y, Anderson CA, Essers J, Mitrovic M, Ning K, Cleynen I, Theatre E, Spain SL, Raychaudhuri S, Goyette P, Wei Z, Abraham C, Achkar J-P, Ahmad T, Amininejad L, Ananthakrishnan AN, Andersen V et al. Host-microbe interactions have shaped the genetic architecture of inflammatory bowel disease. Nature 2012 November…	Liu JZ, Van SS, Huang H, Ng SC, Alberts R, Takahashi A, Ripke S, Lee JC, Jostins L, Shah T, Abedian S, Cheon JH, Cho J, Daryani NE, Franke L, Fuyuno Y, Hart A, Juyal RC, Juyal G, Kim WH, Morris AP, Poustchi H, Newman WG, Midha V, Orchard TR et al. Association analyses identify 38 susceptibility loci for inflammatory bowel disease and highlight shared genetic risk across populations. Nature Genet …
Literature	psoriasis	n				2178/5175		6487/8037	5352/10639
Literature	psoriasis	p-value				7.13e-07		1.24e-16	4e-11
Literature	psoriasis	OR				0.671		1.534	0.714286
Literature	psoriasis	CI				[0.575,0.787]		[1.414,1.665]	[0.621,0.813]
Literature	psoriasis	References				Strange A, Capon F, Spencer CCA, Knight J, Weale ME, Allen MH, Barton A, Band G, Bellenguez C, Bergboer JGM, BlackweL JM, Bramon E, Bumpstead SJ, Casas JP, Cork MJ, Corvin A, Deloukas P, Dilthey A, Duncanson A, Edkins S, EstiviL X, Fitzgerald O, FrEman C, Giardina E, Gray E et al. A genome-wide asociation study identifies new psoriasis susceptibility loci and an interaction betwEn HLA-C and ERAP1…		Ellinghaus E, Ellinghaus D, Stuart PE, Nair RP, Debrus S, Raelson JV, Belouchi M, Fournier H, Reinhard C, Ding J, Li Y, Tejasvi T, GudjonSon J, Stoll SW, Voorhees JJ, Lambert S, Weidinger S, Eberlein B, Kunz M, Rahman P, Gladman DD, Gieger C, WichmaN HE, Karlsen TH, Mayr G et al. Genome-wide asociation study identifies a psoriasis susceptibility locus at. Nature Genet 2010 November;42(11):991-5.	Strange A, Capon F, Spencer CCA, Knight J, Weale ME, Allen MH, Barton A, Band G, Bellenguez C, Bergboer JGM, BlackweL JM, Bramon E, Bumpstead SJ, Casas JP, Cork MJ, Corvin A, Deloukas P, Dilthey A, Duncanson A, Edkins S, EstiviL X, Fitzgerald O, FrEman C, Giardina E, Gray E et al. A genome-wide asociation study identifies new psoriasis susceptibility loci and an interaction betwEn HLA-C and ERAP1…
Literature	psoriatric arthritis	n						3451/4781
Literature	psoriatric arthritis	p-value						1.13e-20
Literature	psoriatric arthritis	OR						1.95
Literature	psoriatric arthritis	CI						[1.69,2.24]
Literature	psoriatric arthritis	References						HÃ¼ffmeier U, Uebe S, Ekici AB, Bowes J, Giardina E, Korendowych E, Juneblad K, Apel M, McManus R, Ho P, Bruce IN, Ryan AW, Behrens F, Lascorz J, BÃ¶hm B, Traupe H, LohmaN J, Gieger C, Wichman H-E, Herold C, Steffens M, Klareskog L, Wienker TF, Fitzgerald O, Alenius G-M et al. CoMon variants at TRAF3IP2 are aSociated with susceptibility to psoriatic arthritis and psoriasis. Nature Genet 2010 Nove…
Literature	eczema	n						3849/7214	3849/7214
Literature	eczema	p-value						0.031	0.695
Literature	eczema	OR						0.73	1.03
Literature	eczema	CI						[0.548,0.972]	[0.872,1.227]
Literature	eczema	References						Weidinger S, Willis-Owen SAG, Kamatani Y, Baurecht H, Morar N, Liang L, Edser P, Street T, Rodriguez E, O'Regan GM, Beattie P, FÃ¶lster-Holst R, Franke A, Novak N, Fahy CM, Winge MCG, Kabesch M, Illig T, Heath S, SÃ¶derhÃ¤ll C, MelÃ©n E, Pershagen G, Kere J, Bradley M, Lieden A et al. A genome-wide association study of atopic dermatitis identifies loci with overlapping effects on asthma and psori…	Weidinger S, Willis-Owen SAG, Kamatani Y, Baurecht H, Morar N, Liang L, Edser P, Street T, Rodriguez E, O'Regan GM, Beattie P, FÃ¶lster-Holst R, Franke A, Novak N, Fahy CM, Winge MCG, Kabesch M, Illig T, Heath S, SÃ¶derhÃ¤ll C, MelÃ©n E, Pershagen G, Kere J, Bradley M, Lieden A et al. A genome-wide association study of atopic dermatitis identifies loci with overlapping effects on asthma and psori…
