# Supplementary material for: Phenome-wide association study using research participants’ self-reported data provides insight into the Th17 and IL-17 pathway
Source: PLoS One. 2017 Nov 1;12(11):e0186405. doi: 10.1371/journal.pone.0186405 (PMC5665418; doi:10.1371/journal.pone.0186405)
Supplement: S6 Table — Summary of p-values for Welch’s t-test which was used to test for consistency of OR estimates. Ratio of odd ratios and 95% CI is for effect estimates from this study verses previously reported associations. (XLSX) [file pone.0186405.s007.xlsx]

## Sheet: S6 Table
	Gene	IL17A	IL17F	IL17RB	IL23R	RORC	TRAF3IP2	TYK2
	Variant Description	promotor	His161Arg	Gln484Stop	Arg381Gln	reg region	Asp10Asn	Ile684Ser
	rs number	rs2275913	rs763780	rs1043261	rs11209026	rs4845604	rs33980500	rs12720356
Trait	MAF	0.33	0.05	0.08	0.07	0.14	0.08	0.09
Crohn's Disease	P-value				0.00262	0.27	0.69	0.84
	Ratio of OR [95% CI]*				0.79 [0.68, 0.92]	0.96 [0.88, 1.03]	1.02 [0.92, 1.14]	0.99 [0.90, 1.08]
IBD	P-value				2.3e-08	0.09	0.36	0.32
	Ratio of OR [95% CI]				0.74 [0.67, 0.82]	0.95 [0.90, 1.01]	1.04 [0.96, 1.12]	1.03 [0.97, 1.10]
psoriasis	P-value				0.02		8.69e-09	0.000158
	Ratio of OR [95% CI]				0.82 [0.69, 0.96]		1.40 [1.28, 1.54]	0.75 [0.66, 0.87]
psoriatric arthritis	P-value						7.17e-08
	Ratio of OR [95% CI]						1.69 [1.42, 2.02]
eczema	P-value						0.03	0.5
	Ratio of OR [95% CI]						0.73 [0.55, 0.97]	1.06 [0.89, 1.26]
*23andMe verses previously reported association
