# Supplementary material for: Phenome-wide association study using research participants’ self-reported data provides insight into the Th17 and IL-17 pathway
Source: PLoS One. 2017 Nov 1;12(11):e0186405. doi: 10.1371/journal.pone.0186405 (PMC5665418; doi:10.1371/journal.pone.0186405)
Supplement: S7 Table — Maximum OR and effect size where there is 80% power to identify an effect assuming an additive model, β = 0.0002, and given number of cases and controls or N and given allele frequency. (XLSX) [file pone.0186405.s008.xlsx]

## Sheet: S7 Table
					gene	IL17A	IL17F	IL17RB	IL23R	RORC	TRAF3IP2	TYK2
					variant description	promotor	His161Arg	Q484STOP	Arg381Gln	reg region	Asp10Asn	Ile684Ser
					rs number	rs2275913	rs763780	rs1043261	rs11209026	rs4845604	rs33980500	rs12720356
					MAF	0.35	0.05	0.08	0.07	0.14	0.08	0.09
Trait	Analysis Type	Category of Trait	Cases	Controls	N
ever_tobacco_user	Binary	addiction	109720	187626		1.03	1.06	1.05	1.05	1.04	1.05	1.04
stopped_smoking	Binary	addiction	86427	19042		1.06	1.13	1.1	1.11	1.08	1.1	1.09
current_teetotaler_cc	Binary	addiction	26201	26164		1.06	1.14	1.11	1.12	1.08	1.11	1.1
current_tobacco_user	Binary	addiction	19074	282714		1.05	1.12	1.09	1.1	1.07	1.09	1.09
nicotine_abuse	Binary	addiction	14701	68690		1.06	1.14	1.11	1.12	1.09	1.11	1.11
alcohol_abuse	Binary	addiction	12078	86137		1.07	1.15	1.12	1.13	1.09	1.12	1.12
alcoholism	Binary	addiction	5160	77983		1.1	1.24	1.19	1.2	1.14	1.19	1.18
current_heavy_drinking_cc	Binary	addiction	2017	50378		1.17	1.4	1.31	1.33	1.23	1.31	1.29
used_hard_drugs	Binary	addiction	469	7522		1.38	2.02	1.76	1.82	1.56	1.76	1.71
drug_abuse	Binary	addiction	290	7452		1.5	2.42	2.04	2.13	1.74	2.04	1.96
any_autoimmune	Binary	autoimmune	58555	299949		1.03	1.07	1.06	1.06	1.04	1.06	1.05
psoriasis	Binary	autoimmune	20168	307381		1.05	1.11	1.09	1.1	1.07	1.09	1.09
iqb.ever_diagnosed_autoimmune	Binary	autoimmune	11315	78168		1.07	1.16	1.13	1.14	1.1	1.13	1.12
rheumatoid_arthritis	Binary	autoimmune	8721	316319		1.08	1.17	1.14	1.15	1.11	1.14	1.13
crohns_or_ulcerative_colitis	Binary	autoimmune	8480	312993		1.08	1.18	1.14	1.15	1.11	1.14	1.13
ulcerative_colitis	Binary	autoimmune	5867	320827		1.09	1.22	1.17	1.18	1.13	1.17	1.16
iqb.gluten_intolerance	Binary	autoimmune	4448	28186		1.12	1.27	1.21	1.23	1.16	1.21	1.2
celiac	Binary	autoimmune	4233	310736		1.11	1.26	1.2	1.22	1.15	1.2	1.19
iqb.took_meds_anti_tnf_alpha	Binary	autoimmune	3947	265338		1.11	1.27	1.21	1.22	1.16	1.21	1.2
crohns	Binary	autoimmune	3399	320130		1.12	1.29	1.23	1.24	1.17	1.23	1.21
t1d	Binary	autoimmune	2260	318656		1.15	1.37	1.29	1.31	1.22	1.29	1.27
iqb.psoriatic_arthritis	Binary	autoimmune	2154	143013		1.16	1.38	1.29	1.32	1.22	1.29	1.28
multiple_sclerosis	Binary	autoimmune	1763	318220		1.18	1.42	1.33	1.35	1.25	1.33	1.31
lupus	Binary	autoimmune	1715	316383		1.18	1.43	1.33	1.36	1.25	1.33	1.31
alopecia_areata	Binary	autoimmune	693	73286		1.29	1.76	1.57	1.62	1.43	1.57	1.54
iqb.celiac_w_biopsy	Binary	autoimmune	597	83319		1.32	1.84	1.63	1.68	1.46	1.63	1.59
pediatric_ibd	Binary	autoimmune	254	315011		1.53	2.53	2.11	2.21	1.79	2.11	2.03
juvenile_t1d	Binary	autoimmune	193	319232		1.63	2.9	2.35	2.48	1.95	2.35	2.25
iqb.bruise_easily	Binary	blood	37848	59424		1.05	1.1	1.08	1.09	1.06	1.08	1.08
iqb.took_meds_blood_thinners	Binary	blood	28638	296404		1.04	1.1	1.08	1.08	1.06	1.08	1.07
anemia	Binary	blood	13439	71851		1.07	1.15	1.12	1.13	1.09	1.12	1.11
blood_clots	Binary	blood	9098	310432		1.07	1.17	1.13	1.14	1.1	1.13	1.13
iqb.warfarin_ever	Binary	blood	8258	99048		1.08	1.18	1.15	1.16	1.11	1.15	1.14
iqb.nose_bleeds	Binary	blood	7886	98632		1.08	1.19	1.15	1.16	1.11	1.15	1.14
blood_in_stool	Binary	blood	6664	78615		1.09	1.21	1.16	1.17	1.13	1.16	1.15
blood_disorder	Binary	blood	1902	84141		1.17	1.41	1.32	1.34	1.24	1.32	1.3
bleeding_tendency	Binary	blood	1562	84416		1.19	1.46	1.35	1.38	1.27	1.35	1.33
any_cancer	Binary	cancer	45697	305986		1.03	1.08	1.06	1.07	1.05	1.06	1.06
any_skin_cancer	Binary	cancer	32115	300611		1.04	1.09	1.07	1.08	1.06	1.07	1.07
any_non_melanoma_skin_cancer	Binary	cancer	25580	302202		1.05	1.1	1.08	1.09	1.06	1.08	1.08
any_non_skin_cancer	Binary	cancer	20967	328482		1.05	1.11	1.09	1.09	1.07	1.09	1.08
basal_cell_carcinoma	Binary	cancer	19835	322482		1.05	1.11	1.09	1.1	1.07	1.09	1.09
biopsy_non_breast	Binary	cancer	17023	66824		1.06	1.14	1.11	1.11	1.08	1.11	1.1
iqb.lipoma	Binary	cancer	14355	81628		1.06	1.14	1.11	1.12	1.09	1.11	1.11
colon_polyps	Binary	cancer	13473	71805		1.07	1.15	1.12	1.13	1.09	1.12	1.11
squamous_cell_carcinoma	Binary	cancer	10467	331702		1.07	1.16	1.13	1.13	1.1	1.13	1.12
iqb.took_meds_chemotherapy	Binary	cancer	10151	317854		1.07	1.16	1.13	1.14	1.1	1.13	1.12
iqb.dysplastic_mole	Binary	cancer	7759	46919		1.09	1.2	1.16	1.17	1.12	1.16	1.15
breast_or_ovarian_cancer	Binary	cancer	7678	169620		1.08	1.19	1.15	1.16	1.11	1.15	1.14
breast_biopsy	Binary	cancer	7300	34070		1.09	1.21	1.17	1.18	1.13	1.17	1.16
breast_cancer	Binary	cancer	7041	169967		1.09	1.2	1.16	1.17	1.12	1.16	1.15
melanoma	Binary	cancer	6801	339708		1.09	1.2	1.16	1.17	1.12	1.16	1.15
prostate_cancer	Binary	cancer	5677	189538		1.1	1.22	1.17	1.19	1.13	1.17	1.16
iqb.chemo_ever	Binary	cancer	4966	150728		1.1	1.24	1.19	1.2	1.14	1.19	1.18
mohs_surgery	Binary	cancer	4556	79245		1.11	1.25	1.2	1.21	1.15	1.2	1.19
iqb.radiation_therapy	Binary	cancer	3649	98303		1.12	1.28	1.22	1.24	1.17	1.22	1.21
er_positive_breast_cancer	Binary	cancer	2871	170858		1.14	1.32	1.25	1.27	1.19	1.25	1.24
lumpectomy	Binary	cancer	2835	38539		1.14	1.33	1.26	1.28	1.2	1.26	1.25
colorectal_cancer	Binary	cancer	1954	345733		1.17	1.4	1.31	1.33	1.23	1.31	1.29
non_cancerous_breast_mass	Binary	cancer	1838	14037		1.18	1.44	1.34	1.37	1.26	1.34	1.32
thyroid_cancer	Binary	cancer	1621	343605		1.18	1.45	1.34	1.37	1.26	1.34	1.32
mpn_or_v617f	Binary	cancer	1174	239965		1.22	1.54	1.42	1.45	1.31	1.42	1.39
bladder_cancer	Binary	cancer	1076	342720		1.23	1.57	1.44	1.47	1.33	1.44	1.41
non_hodgkins_lymphoma	Binary	cancer	989	341902		1.24	1.6	1.46	1.5	1.34	1.46	1.43
mastectomy	Binary	cancer	926	40511		1.25	1.64	1.48	1.52	1.36	1.48	1.45
pr_positive_breast_cancer	Binary	cancer	828	171351		1.27	1.67	1.51	1.55	1.38	1.51	1.48
mpn_narrow	Binary	cancer	693	240453		1.29	1.76	1.57	1.62	1.42	1.57	1.54
iqb.tamoxifen	Binary	cancer	539	769		1.46	2.3	1.95	2.03	1.69	1.95	1.88
jak2_v617f_cc	Binary	cancer	485	240037		1.36	1.96	1.72	1.78	1.53	1.72	1.67
iqb.atypical_breast_hyperplasia	Binary	cancer	346	9499		1.45	2.25	1.92	2	1.66	1.92	1.85
iqb.lobular_carcinoma_in_situ	Binary	cancer	203	9998		1.61	2.85	2.32	2.45	1.93	2.32	2.22
uterine_cancer	Binary	cancer	151	15771		1.74	3.35	2.64	2.81	2.14	2.64	2.51
any_cvd	Binary	cardiovascular	102981	233365		1.03	1.06	1.05	1.05	1.04	1.05	1.04
iqb.took_meds_blood_pressure	Binary	cardiovascular	86492	239591		1.03	1.06	1.05	1.05	1.04	1.05	1.05
high_blood_pressure	Binary	cardiovascular	85317	230598		1.03	1.06	1.05	1.05	1.04	1.05	1.05
iqb.varicose_veins_legs	Binary	cardiovascular	27992	80225		1.05	1.11	1.09	1.09	1.07	1.09	1.08
iqb.blood_pressure_meds	Binary	cardiovascular	27597	74708		1.05	1.11	1.09	1.09	1.07	1.09	1.08
iqb.fainted_giving_blood	Binary	cardiovascular	21291	72081		1.05	1.12	1.1	1.1	1.08	1.1	1.09
iqb.chest_pain_exercise	Binary	cardiovascular	16634	76189		1.06	1.14	1.11	1.11	1.08	1.11	1.1
iqb.poor_circulation	Binary	cardiovascular	14400	78699		1.06	1.14	1.11	1.12	1.09	1.11	1.11
cad	Binary	cardiovascular	12909	305356		1.06	1.14	1.11	1.12	1.09	1.11	1.11
iqb.heart_arrhythmia	Binary	cardiovascular	12642	62750		1.07	1.16	1.12	1.13	1.09	1.12	1.12
atrial_fibrillation	Binary	cardiovascular	10443	288190		1.07	1.16	1.13	1.13	1.1	1.13	1.12
congenital_heart_defect	Binary	cardiovascular	8362	323134		1.08	1.18	1.14	1.15	1.11	1.14	1.13
angina	Binary	cardiovascular	7207	308606		1.08	1.19	1.15	1.16	1.12	1.15	1.14
heart_attack	Binary	cardiovascular	7166	316114		1.08	1.19	1.15	1.16	1.12	1.15	1.14
mitral_valve_prolapse	Binary	cardiovascular	7020	213108		1.09	1.2	1.16	1.17	1.12	1.16	1.15
iqb.congenital_heart_defect	Binary	cardiovascular	6355	132227		1.09	1.21	1.16	1.18	1.13	1.16	1.16
orthostatic_hypotension	Binary	cardiovascular	4861	307388		1.1	1.24	1.19	1.2	1.14	1.19	1.18
stroke	Binary	cardiovascular	3578	316741		1.12	1.28	1.22	1.24	1.17	1.22	1.21
iqb.raynauds	Binary	cardiovascular	3262	62578		1.13	1.3	1.24	1.25	1.18	1.24	1.22
iqb.avoid_exercise_faint	Binary	cardiovascular	3132	42307		1.13	1.32	1.25	1.26	1.19	1.25	1.23
iqb.fainted_exercise	Binary	cardiovascular	2866	42935		1.14	1.33	1.26	1.28	1.2	1.26	1.24
heart_failure	Binary	cardiovascular	2528	313781		1.14	1.34	1.27	1.29	1.2	1.27	1.25
angioplasty	Binary	cardiovascular	1925	82703		1.17	1.41	1.32	1.34	1.24	1.32	1.3
early_onset_heart_attack	Binary	cardiovascular	1781	317786		1.17	1.42	1.33	1.35	1.25	1.33	1.31
iqb.long_qt_syndrome	Binary	cardiovascular	1711	54347		1.18	1.44	1.34	1.36	1.26	1.34	1.32
aortic_stenosis	Binary	cardiovascular	1547	313658		1.19	1.46	1.35	1.38	1.27	1.35	1.33
aortic_aneurysm	Binary	cardiovascular	1482	317966		1.19	1.47	1.36	1.39	1.27	1.36	1.34
myocarditis	Binary	cardiovascular	1421	314348		1.2	1.48	1.37	1.4	1.28	1.37	1.35
iqb.heart_valve_disease	Binary	cardiovascular	1180	35815		1.22	1.55	1.42	1.45	1.32	1.42	1.4
iqb.hypertrophic_cardiomyopathy	Binary	cardiovascular	1079	90316		1.23	1.57	1.44	1.47	1.33	1.44	1.41
cardiac_ablation	Binary	cardiovascular	914	83737		1.25	1.64	1.48	1.52	1.36	1.48	1.45
open_heart_surgery	Binary	cardiovascular	907	83789		1.25	1.64	1.49	1.52	1.36	1.49	1.46
coronary_bypass_surgery	Binary	cardiovascular	860	83854		1.26	1.66	1.5	1.54	1.38	1.5	1.47
iqb.brain_aneurysm	Binary	cardiovascular	412	90456		1.4	2.08	1.8	1.87	1.58	1.8	1.74
heart_valve_surgery	Binary	cardiovascular	399	84305		1.4	2.1	1.82	1.89	1.59	1.82	1.76
iqb.aortic_aneurysm	Binary	cardiovascular	320	42127		1.46	2.29	1.95	2.03	1.68	1.95	1.88
iqb.carry_a_tune	Binary	cognitive	69887	41939		1.04	1.1	1.08	1.08	1.06	1.08	1.07
iqb.sing_back_musical_note	Binary	cognitive	56552	55670		1.04	1.09	1.07	1.08	1.06	1.07	1.07
iqb.plays_a_musical_instrument	Binary	cognitive	41030	66126		1.04	1.1	1.08	1.08	1.06	1.08	1.07
iqb.play_music_before_age_8	Binary	cognitive	32664	73245		1.05	1.1	1.08	1.09	1.06	1.08	1.08
iqb.learn_language_as_adult	Binary	cognitive	24188	43458		1.06	1.13	1.1	1.11	1.08	1.1	1.09
iqb.perfect_pitch	Binary	cognitive	13412	76172		1.07	1.15	1.12	1.13	1.09	1.12	1.11
iqb.vegetarian	Binary	diet	6315	106328		1.09	1.21	1.17	1.18	1.13	1.17	1.16
iqb.vegan	Binary	diet	2828	156069		1.14	1.32	1.25	1.27	1.19	1.25	1.24
statin_effect_binary_coalesce	Binary	drug_efficacy	19205	2981		1.14	1.34	1.26	1.28	1.2	1.26	1.25
antihistamine_efficacy	Binary	drug_efficacy	8188	24101		1.09	1.21	1.16	1.18	1.13	1.16	1.16
nsaid_efficacy	Binary	drug_efficacy	5516	50510		1.1	1.23	1.18	1.2	1.14	1.18	1.17
prilosec_otc	Binary	drug_efficacy	3331	17043		1.14	1.32	1.25	1.27	1.19	1.25	1.24
prilosec_combined	Binary	drug_efficacy	3176	17942		1.14	1.33	1.26	1.28	1.2	1.26	1.24
ppi_efficacy	Binary	drug_efficacy	2530	20553		1.15	1.37	1.28	1.31	1.22	1.28	1.27
statin_dose_increase_coalesce	Binary	drug_efficacy	1757	7770		1.2	1.48	1.37	1.4	1.28	1.37	1.35
statin_stop_reason_efficacy_coalesce	Binary	drug_efficacy	1570	9449		1.2	1.5	1.38	1.41	1.29	1.38	1.36
statin_dose_decrease_coalesce	Binary	drug_efficacy	1507	7790		1.21	1.52	1.4	1.43	1.3	1.4	1.37
iqb.caffeine_trouble_sleeping	Binary	drug_side	40318	38951		1.05	1.11	1.09	1.09	1.07	1.09	1.08
benadryl_drowsy	Binary	drug_side	29040	9676		1.08	1.19	1.15	1.16	1.12	1.15	1.14
any_ponv	Binary	drug_side	21532	21647		1.07	1.15	1.12	1.13	1.09	1.12	1.11
sudafed_jitter	Binary	drug_side	19464	29471		1.06	1.15	1.12	1.12	1.09	1.12	1.11
ibuprofen_stomach	Binary	drug_side	14758	48824		1.07	1.15	1.12	1.13	1.09	1.12	1.11
antidepressant_side_effect_reduced_sexual_desire	Binary	drug_side	14186	18861		1.08	1.18	1.14	1.15	1.11	1.14	1.13
iqb.sae_dep_anx_mentalh_meds	Binary	drug_side	13953	77897		1.06	1.15	1.12	1.12	1.09	1.12	1.11
ponv_mod_severe	Binary	drug_side	13611	21316		1.08	1.18	1.14	1.15	1.11	1.14	1.13
aspirin_stomach	Binary	drug_side	12486	39719		1.07	1.16	1.13	1.14	1.1	1.13	1.12
ponv_one_surgery	Binary	drug_side	10648	21449		1.08	1.19	1.15	1.16	1.12	1.15	1.14
nsaid_stomach	Binary	drug_side	10447	48014		1.08	1.17	1.14	1.15	1.11	1.14	1.13
codeine_constipation	Binary	drug_side	10435	32885		1.08	1.18	1.14	1.15	1.11	1.14	1.13
iqb.caffeine_jittery	Binary	drug_side	9965	30393		1.08	1.19	1.15	1.16	1.11	1.15	1.14
antidepressant_side_effect_dry_mouth	Binary	drug_side	9864	23194		1.08	1.19	1.15	1.16	1.12	1.15	1.15
antidepressant_side_effect_sleep_difficulty	Binary	drug_side	9451	23798		1.09	1.2	1.16	1.17	1.12	1.16	1.15
codeine_euphoria	Binary	drug_side	9325	33986		1.08	1.19	1.15	1.16	1.11	1.15	1.14
antidepressant_side_effect_troubled_sleep	Binary	drug_side	9135	24096		1.09	1.2	1.16	1.17	1.12	1.16	1.15
nsaid_any_serious_gi_problems_or_pain	Binary	drug_side	9089	47213		1.08	1.18	1.15	1.16	1.11	1.15	1.14
antidepressant_side_effect_anxiety	Binary	drug_side	9052	24039		1.09	1.2	1.16	1.17	1.12	1.16	1.15
statin_side_effect_any_coalesce	Binary	drug_side	8988	13260		1.1	1.22	1.18	1.19	1.14	1.18	1.17
aleve_stomach	Binary	drug_side	8970	30067		1.08	1.19	1.15	1.16	1.12	1.15	1.15
iqb.sae_cholesterol_meds	Binary	drug_side	8514	57484		1.08	1.19	1.15	1.16	1.11	1.15	1.14
antidepressant_side_effect_sleep_too_much	Binary	drug_side	8463	24750		1.09	1.2	1.16	1.17	1.12	1.16	1.15
propionic_acid_any_serious_gi_problems_or_pain	Binary	drug_side	7094	47645		1.09	1.21	1.16	1.17	1.13	1.16	1.15
ponv_any	Binary	drug_side	6420	15223		1.11	1.25	1.19	1.21	1.15	1.19	1.18
statin_side_effect_muscle_pain_coalesce	Binary	drug_side	6087	16163		1.11	1.25	1.2	1.21	1.15	1.2	1.18
claritin_dry	Binary	drug_side	5770	21464		1.11	1.25	1.19	1.21	1.15	1.19	1.18
antihistamine_dry	Binary	drug_side	5659	26722		1.1	1.24	1.19	1.2	1.15	1.19	1.18
ibuprofen_any_serious_gi_problems_or_pain	Binary	drug_side	5608	48656		1.1	1.23	1.18	1.2	1.14	1.18	1.17
codeine_itching	Binary	drug_side	5348	37983		1.1	1.24	1.19	1.2	1.15	1.19	1.18
statin_stop_reason_side_effects_coalesce	Binary	drug_side	5226	5794		1.14	1.33	1.25	1.27	1.19	1.25	1.24
iqb.sae_blood_pressure_meds	Binary	drug_side	5184	64532		1.1	1.24	1.19	1.2	1.14	1.19	1.18
ponv_two_surgeries	Binary	drug_side	5034	15278		1.12	1.27	1.21	1.23	1.16	1.21	1.2
codeine_vomiting	Binary	drug_side	4879	19203		1.11	1.27	1.21	1.22	1.16	1.21	1.2
antidepressant_side_effect_trouble_achieving_orgasm	Binary	drug_side	4696	17388		1.12	1.28	1.22	1.23	1.17	1.22	1.2
aspirin_any_serious_gi_problems_or_pain	Binary	drug_side	4401	48489		1.11	1.26	1.21	1.22	1.16	1.21	1.19
antidepressant_side_effect_fatigue	Binary	drug_side	4299	17788		1.12	1.29	1.22	1.24	1.17	1.22	1.21
antidepressant_side_effect_tremor	Binary	drug_side	4019	29031		1.12	1.28	1.22	1.24	1.17	1.22	1.21
antidepressant_side_effect_poor_concentration	Binary	drug_side	3848	18237		1.13	1.3	1.23	1.25	1.18	1.23	1.22
naproxen_any_serious_gi_problems_or_pain	Binary	drug_side	3526	36797		1.13	1.3	1.23	1.25	1.18	1.23	1.22
antidepressant_side_effect_general_malaise	Binary	drug_side	3406	18682		1.13	1.32	1.25	1.27	1.19	1.25	1.23
antidepressant_side_effect_trouble_becoming_aroused	Binary	drug_side	3333	18752		1.14	1.32	1.25	1.27	1.19	1.25	1.24
zyrtec_dry	Binary	drug_side	3287	15933		1.14	1.33	1.26	1.27	1.19	1.26	1.24
antidepressant_side_effect_restlessness	Binary	drug_side	2885	19202		1.14	1.34	1.27	1.29	1.2	1.27	1.25
niacin_flush	Binary	drug_side	2512	1199		1.27	1.68	1.52	1.56	1.39	1.52	1.49
iqb.sae_adhd_add_meds	Binary	drug_side	2484	19940		1.15	1.37	1.29	1.31	1.22	1.29	1.27
allegra_dry	Binary	drug_side	2393	10842		1.16	1.4	1.31	1.33	1.23	1.31	1.29
serious_side_effects_beta_lactamase_penicillins	Binary	drug_side	2342	30855		1.16	1.37	1.29	1.31	1.22	1.29	1.27
niacin_no_statin_flush	Binary	drug_side	2299	601		1.36	1.97	1.72	1.78	1.53	1.72	1.68
antidepressant_side_effect_headaches	Binary	drug_side	2249	19837		1.16	1.39	1.3	1.32	1.23	1.3	1.28
antidepressant_side_effect_constipation	Binary	drug_side	2149	19938		1.17	1.4	1.31	1.33	1.23	1.31	1.29
claritin_fast_heart	Binary	drug_side	2103	25155		1.17	1.4	1.31	1.33	1.23	1.31	1.29
nsaid_any_serious_gi_problems	Binary	drug_side	2064	54260		1.16	1.39	1.31	1.33	1.23	1.31	1.29
antihistamine_fast	Binary	drug_side	1785	31527		1.18	1.43	1.34	1.36	1.25	1.34	1.32
antidepressant_side_effect_erectile_trouble	Binary	drug_side	1556	20532		1.19	1.48	1.37	1.39	1.28	1.37	1.34
antidepressant_side_effect_nausea_vomiting	Binary	drug_side	1551	20537		1.19	1.48	1.37	1.39	1.28	1.37	1.35
iqb.sae_asthma_or_lung_meds	Binary	drug_side	1456	42441		1.2	1.48	1.37	1.4	1.28	1.37	1.35
iqb.sae_blood_thinners	Binary	drug_side	1418	20618		1.2	1.5	1.39	1.41	1.29	1.39	1.36
propionic_acid_any_serious_gi_problems	Binary	drug_side	1416	53329		1.2	1.49	1.38	1.41	1.28	1.38	1.35
antidepressant_side_effect_poor_coordination	Binary	drug_side	1368	20720		1.21	1.51	1.39	1.42	1.3	1.39	1.37
aspirin_any_serious_gi_problems	Binary	drug_side	1115	51775		1.23	1.56	1.43	1.47	1.32	1.43	1.41
ibuprofen_any_serious_gi_problems	Binary	drug_side	1108	53153		1.23	1.57	1.43	1.47	1.33	1.43	1.41
antidepressant_side_effect_diarrhea	Binary	drug_side	1052	21036		1.24	1.6	1.46	1.49	1.34	1.46	1.43
serious_side_effects_statins	Binary	drug_side	1046	30924		1.24	1.59	1.45	1.49	1.34	1.45	1.43
niacin_statin_flush	Binary	drug_side	1022	849		1.37	1.99	1.74	1.8	1.54	1.74	1.69
serious_side_effects_opium_alkaloids	Binary	drug_side	984	30917		1.24	1.61	1.47	1.51	1.35	1.47	1.44
serious_side_effects_ssri	Binary	drug_side	982	30939		1.25	1.62	1.47	1.51	1.35	1.47	1.44
ppi_any_side_effect	Binary	drug_side	971	2929		1.28	1.73	1.55	1.6	1.41	1.55	1.52
zyrtec_fast_heart	Binary	drug_side	858	18331		1.27	1.68	1.51	1.56	1.38	1.51	1.48
allegra_fast_heart	Binary	drug_side	823	12612		1.28	1.7	1.53	1.58	1.4	1.53	1.5
aspirin_bleeding	Binary	drug_side	788	52106		1.27	1.7	1.53	1.57	1.4	1.53	1.5
serious_side_effects_codeine	Binary	drug_side	759	30930		1.28	1.72	1.55	1.59	1.41	1.55	1.51
ppi_cyp2c19_side_effect	Binary	drug_side	730	2622		1.33	1.86	1.64	1.7	1.48	1.64	1.6
iqb.sae_anti_tnf_alpha	Binary	drug_side	718	3071		1.32	1.85	1.64	1.69	1.47	1.64	1.6
aspirin_gi_bleeding	Binary	drug_side	710	52181		1.29	1.75	1.57	1.61	1.42	1.57	1.53
omeprazole_any_problems	Binary	drug_side	656	2537		1.34	1.91	1.68	1.74	1.5	1.68	1.64
naproxen_any_serious_gi_problems	Binary	drug_side	653	39663		1.31	1.79	1.6	1.65	1.44	1.6	1.56
ibuprofen_gi_bleeding	Binary	drug_side	652	53610		1.31	1.79	1.6	1.65	1.44	1.6	1.56
serious_side_effects_oral_antiinfectives	Binary	drug_side	638	30955		1.31	1.81	1.61	1.66	1.45	1.61	1.57
ibuprofen_ulcer	Binary	drug_side	606	53654		1.32	1.83	1.63	1.68	1.46	1.63	1.58
aspirin_ulcer	Binary	drug_side	599	52291		1.32	1.84	1.63	1.68	1.47	1.63	1.59
serious_side_effects_fluoroquinolones	Binary	drug_side	594	30972		1.32	1.85	1.64	1.69	1.47	1.64	1.59
ppi_any_gi_problems	Binary	drug_side	553	3391		1.36	1.97	1.72	1.79	1.53	1.72	1.68
warfarin_bleeding	Binary	drug_side	508	4343		1.37	2	1.75	1.81	1.55	1.75	1.7
serious_side_effects_amoxicillin	Binary	drug_side	503	30960		1.36	1.94	1.71	1.76	1.52	1.71	1.66
serious_side_effects_antibiotics	Binary	drug_side	487	30963		1.36	1.97	1.72	1.78	1.53	1.72	1.67
serious_side_effects_erythromycin	Binary	drug_side	472	30972		1.37	1.99	1.74	1.8	1.54	1.74	1.69
serious_side_effects_ace_inhibitors	Binary	drug_side	459	30976		1.37	2.01	1.75	1.81	1.55	1.75	1.7
serious_side_effects_trimethoprim	Binary	drug_side	457	30973		1.38	2.01	1.75	1.81	1.55	1.75	1.7
ibuprofen_kidney	Binary	drug_side	436	53828		1.38	2.04	1.77	1.84	1.56	1.77	1.72
serious_side_effects_morphine	Binary	drug_side	436	30973		1.39	2.04	1.77	1.84	1.57	1.77	1.72
ppi_cyp2c19_gi_problems	Binary	drug_side	417	2989		1.42	2.17	1.86	1.94	1.63	1.86	1.8
naproxen_gi_bleeding	Binary	drug_side	401	39913		1.4	2.1	1.82	1.89	1.59	1.82	1.76
ibuprofen_liver	Binary	drug_side	392	53870		1.41	2.12	1.83	1.9	1.6	1.83	1.77
omeprazole_any_gi_problems	Binary	drug_side	373	2876		1.45	2.26	1.92	2	1.67	1.92	1.86
serious_side_effects_aspirin	Binary	drug_side	366	30980		1.43	2.18	1.87	1.94	1.63	1.87	1.81
serious_side_effects_vicodin	Binary	drug_side	364	30983		1.43	2.18	1.87	1.95	1.63	1.87	1.81
naproxen_ulcer	Binary	drug_side	363	39953		1.43	2.18	1.87	1.95	1.63	1.87	1.81
warfarin_clot	Binary	drug_side	304	4754		1.49	2.4	2.02	2.11	1.73	2.02	1.95
anti_TNF_side_effect_infection	Binary	drug_side	288	1294		1.55	2.62	2.17	2.28	1.83	2.17	2.08
ibuprofen_bleeding	Binary	drug_side	279	53984		1.5	2.43	2.04	2.14	1.75	2.04	1.97
naproxen_kidney	Binary	drug_side	270	40049		1.51	2.47	2.07	2.16	1.76	2.07	1.99
nexium_any_problems	Binary	drug_side	262	1106		1.59	2.76	2.26	2.38	1.89	2.26	2.17
anti_TNF_side_effect_allergic	Binary	drug_side	246	1336		1.6	2.79	2.28	2.4	1.91	2.28	2.19
serious_side_effects_dopamine_agonists	Binary	drug_side	245	30998		1.54	2.58	2.14	2.25	1.82	2.14	2.06
ppi_any_neuro_problems	Binary	drug_side	242	3702		1.57	2.67	2.2	2.31	1.85	2.2	2.11
aspirin_liver	Binary	drug_side	238	52653		1.55	2.62	2.16	2.27	1.83	2.16	2.08
aspirin_kidney	Binary	drug_side	235	52658		1.56	2.63	2.18	2.28	1.84	2.18	2.09
prevacid_any_problems	Binary	drug_side	229	1176		1.63	2.91	2.36	2.49	1.96	2.36	2.26
naproxen_liver	Binary	drug_side	198	40115		1.62	2.87	2.33	2.46	1.94	2.33	2.23
ppi_cyp2c19_neuro_problems	Binary	drug_side	187	3219		1.66	3.04	2.45	2.59	2.01	2.45	2.33
omeprazole_any_neuro_problems	Binary	drug_side	170	3079		1.7	3.21	2.55	2.71	2.08	2.55	2.43
protonix_any_problems	Binary	drug_side	139	636		1.88	4	3.04	3.27	2.39	3.04	2.87
serious_side_effects_sulfonamides	Binary	drug_side	83	31002		2.1	5.09	3.69	4.01	2.78	3.69	3.45
iqb.took_meds_pres_pain_med	Binary	drug_usage	134214	131765		1.03	1.06	1.05	1.05	1.04	1.05	1.04
iqb.took_meds_prednisone_or_steroid	Binary	drug_usage	83232	179113		1.03	1.06	1.05	1.05	1.04	1.05	1.05
iqb.vitamin_use	Binary	drug_usage	68469	70474		1.04	1.08	1.07	1.07	1.05	1.07	1.06
heavy_caffeine_drinker	Binary	drug_usage	56328	87090		1.04	1.08	1.07	1.07	1.05	1.07	1.06
iqb.oral_corticosteroid_ever	Binary	drug_usage	42137	52958		1.05	1.1	1.08	1.09	1.06	1.08	1.08
iqb.used_zicam	Binary	drug_usage	36682	70744		1.04	1.1	1.08	1.08	1.06	1.08	1.08
iqb.took_meds_aspirin	Binary	drug_usage	31302	56315		1.05	1.11	1.09	1.09	1.07	1.09	1.08
iqb.took_meds_ibuprofen_or_naproxen	Binary	drug_usage	26372	60174		1.05	1.12	1.09	1.1	1.07	1.09	1.09
iqb.antiinflammatory_meds	Binary	drug_usage	26203	75212		1.05	1.11	1.09	1.09	1.07	1.09	1.08
iqb.daily_aspirin	Binary	drug_usage	25399	77818		1.05	1.11	1.09	1.1	1.07	1.09	1.08
iqb.finasteride	Binary	drug_usage	4570	102879		1.11	1.25	1.2	1.21	1.15	1.2	1.19
earwax_cc	Binary	ears	479	4693		1.38	2.03	1.77	1.83	1.56	1.77	1.72
earwax_non_loaded	Binary	ears	294	2073		1.52	2.51	2.1	2.2	1.78	2.1	2.02
hypothyroidism	Binary	endocrine	20162	155701		1.05	1.12	1.09	1.1	1.07	1.09	1.09
thyroid_nodules	Binary	endocrine	3987	81654		1.12	1.27	1.21	1.23	1.16	1.21	1.2
iqb.thyroid_removed	Binary	endocrine	2293	99062		1.15	1.37	1.29	1.31	1.22	1.29	1.27
hyperthyroidism	Binary	endocrine	2071	83499		1.16	1.39	1.3	1.32	1.23	1.3	1.28
iqb.iodine_treatment_ever	Binary	endocrine	1061	59244		1.23	1.58	1.45	1.48	1.33	1.45	1.42
nearsightedness	Binary	eyes	115648	95295		1.03	1.07	1.05	1.06	1.04	1.05	1.05
glasses_any	Binary	eyes	92533	126380		1.03	1.07	1.05	1.06	1.04	1.05	1.05
astigmatism	Binary	eyes	74429	77824		1.04	1.08	1.06	1.07	1.05	1.06	1.06
iqb.vision_correction	Binary	eyes	49997	14000		1.07	1.15	1.12	1.13	1.09	1.12	1.11
farsightedness	Binary	eyes	25625	60739		1.05	1.12	1.09	1.1	1.07	1.09	1.09
iqb.farsighted	Binary	eyes	24256	57241		1.05	1.12	1.1	1.1	1.07	1.1	1.09
nearsighted_before_age_10	Binary	eyes	22367	59177		1.05	1.12	1.1	1.1	1.08	1.1	1.09
myopia_v_hyperopia	Binary	eyes	16456	116518		1.06	1.13	1.1	1.11	1.08	1.1	1.1
cataract	Binary	eyes	11316	75992		1.07	1.16	1.13	1.14	1.1	1.13	1.12
LASIK	Binary	eyes	10014	86021		1.07	1.17	1.13	1.14	1.1	1.13	1.13
iqb.dry_eyes_procedure	Binary	eyes	8858	145750		1.08	1.18	1.14	1.15	1.11	1.14	1.13
iqb.contact_lenses_vision	Binary	eyes	8428	28760		1.09	1.2	1.16	1.17	1.12	1.16	1.15
cataract_removal	Binary	eyes	5581	79167		1.1	1.23	1.18	1.19	1.14	1.18	1.17
iqb.strabismus	Binary	eyes	5154	104680		1.1	1.24	1.18	1.2	1.14	1.18	1.17
corrective_eye_surgery	Binary	eyes	3883	80798		1.12	1.28	1.22	1.23	1.16	1.22	1.2
iqb.LASIK_surgery	Binary	eyes	3552	28755		1.13	1.3	1.24	1.25	1.18	1.24	1.22
iqb.elevated_intraocular_pressure	Binary	eyes	3304	34294		1.13	1.31	1.24	1.26	1.18	1.24	1.23
amd_or_blindness	Binary	eyes	3218	39514		1.13	1.31	1.24	1.26	1.19	1.24	1.23
amd	Binary	eyes	2939	74848		1.14	1.32	1.25	1.27	1.19	1.25	1.24
retinal_tears	Binary	eyes	2505	84464		1.15	1.35	1.27	1.29	1.21	1.27	1.26
glaucoma	Binary	eyes	2473	123568		1.15	1.35	1.27	1.29	1.21	1.27	1.26
iqb.retinal_detachment	Binary	eyes	1261	65621		1.21	1.52	1.4	1.43	1.3	1.4	1.38
iqb.legally_blind	Binary	eyes	1173	104196		1.22	1.54	1.42	1.45	1.31	1.42	1.39
iqb.exfoliation_glaucoma	Binary	eyes	590	70315		1.32	1.84	1.63	1.69	1.47	1.63	1.59
blindness	Binary	eyes	343	87282		1.44	2.23	1.9	1.98	1.65	1.9	1.84
iqb.fresh_cucumbers_yummy	Binary	food_preference	129765	24927		1.05	1.11	1.09	1.09	1.07	1.09	1.08
iqb.fresh_cantaloupe_yummy	Binary	food_preference	85119	14756		1.06	1.14	1.11	1.12	1.09	1.11	1.11
iqb.cilantro	Binary	food_preference	65610	23242		1.05	1.12	1.09	1.1	1.07	1.09	1.09
sweet_tooth	Binary	food_preference	61432	157088		1.03	1.07	1.06	1.06	1.05	1.06	1.06
sweet_v_salty	Binary	food_preference	61432	71855		1.04	1.08	1.07	1.07	1.05	1.07	1.06
iqb.licorice	Binary	food_preference	52074	49208		1.04	1.1	1.08	1.08	1.06	1.08	1.07
chocolate	Binary	food_preference	41586	49112		1.05	1.1	1.08	1.09	1.06	1.08	1.08
iqb.red_wine_headache	Binary	food_preference	19136	72525		1.06	1.13	1.1	1.11	1.08	1.1	1.1
iqb.cilantro_tastes_soapy	Binary	food_preference	10586	69082		1.07	1.17	1.13	1.14	1.1	1.13	1.12
iqb.supertaster	Binary	food_preference	3977	43987		1.12	1.28	1.22	1.23	1.17	1.22	1.21
iqb.red_wine_sneeze	Binary	food_preference	2630	94691		1.14	1.34	1.26	1.28	1.2	1.26	1.25
iqb.dark_chocolate_sneeze	Binary	food_preference	2076	145041		1.16	1.39	1.3	1.32	1.23	1.3	1.28
bitter_majority	Binary	food_preference	1547	1323		1.29	1.74	1.56	1.61	1.42	1.56	1.52
bitter_non_loaded	Binary	food_preference	746	581		1.45	2.27	1.93	2.01	1.67	1.93	1.87
gerd_broad	Binary	gastrointestinal	88456	235794		1.03	1.06	1.05	1.05	1.04	1.05	1.05
acid_reflux	Binary	gastrointestinal	46182	129109		1.04	1.08	1.07	1.07	1.05	1.07	1.06
ibs	Binary	gastrointestinal	31768	254300		1.04	1.09	1.07	1.08	1.06	1.07	1.07
hemorrhoids	Binary	gastrointestinal	27584	57568		1.05	1.11	1.09	1.1	1.07	1.09	1.09
iqb.acid_reflux_meds	Binary	gastrointestinal	26866	74295		1.05	1.11	1.09	1.09	1.07	1.09	1.08
iqb.took_meds_acid_reflux	Binary	gastrointestinal	25264	61671		1.05	1.12	1.09	1.1	1.07	1.09	1.09
appendectomy	Binary	gastrointestinal	21156	124609		1.05	1.12	1.09	1.1	1.07	1.09	1.09
heartburn	Binary	gastrointestinal	19819	65271		1.06	1.13	1.1	1.11	1.08	1.1	1.1
gallstones_or_gall_bladder_removal	Binary	gastrointestinal	18601	167035		1.05	1.12	1.1	1.1	1.07	1.1	1.09
gerd	Binary	gastrointestinal	17964	68710		1.06	1.13	1.1	1.11	1.08	1.1	1.1
iqb.gallstones	Binary	gastrointestinal	15635	139789		1.06	1.13	1.11	1.11	1.08	1.11	1.1
iqb.ppi_inhibitors	Binary	gastrointestinal	14512	76687		1.06	1.14	1.11	1.12	1.09	1.11	1.11
elevated_liver_test	Binary	gastrointestinal	13712	300074		1.06	1.14	1.11	1.12	1.08	1.11	1.1
iqb.appendicitis	Binary	gastrointestinal	12826	90666		1.07	1.15	1.12	1.13	1.09	1.12	1.11
iqb.adenomatous_polyps	Binary	gastrointestinal	10680	47157		1.08	1.17	1.14	1.15	1.1	1.14	1.13
hernia	Binary	gastrointestinal	8961	76692		1.08	1.18	1.14	1.15	1.11	1.14	1.13
hernia_repair	Binary	gastrointestinal	8362	76126		1.08	1.19	1.15	1.16	1.11	1.15	1.14
iqb.chronic_constipation	Binary	gastrointestinal	7911	93374		1.08	1.19	1.15	1.16	1.11	1.15	1.14
gall_bladder_removal	Binary	gastrointestinal	6848	77710		1.09	1.21	1.16	1.17	1.12	1.16	1.15
ulcer	Binary	gastrointestinal	6249	79352		1.09	1.21	1.17	1.18	1.13	1.17	1.16
hiatal_hernia	Binary	gastrointestinal	6195	79307		1.09	1.22	1.17	1.18	1.13	1.17	1.16
hemorrhoid_surgery	Binary	gastrointestinal	3020	81501		1.13	1.32	1.25	1.26	1.19	1.25	1.23
liver_cysts	Binary	gastrointestinal	2338	312681		1.15	1.36	1.28	1.3	1.21	1.28	1.26
intestinal_polyps	Binary	gastrointestinal	1767	83335		1.18	1.43	1.33	1.36	1.25	1.33	1.31
chronic_constipation	Binary	gastrointestinal	1355	84164		1.2	1.5	1.38	1.41	1.29	1.38	1.36
gastrectomy	Binary	gastrointestinal	287	84314		1.49	2.4	2.02	2.11	1.73	2.02	1.95
hair_loss	Binary	hair	67557	65593		1.04	1.08	1.07	1.07	1.05	1.07	1.06
iqb.hair_loss	Binary	hair	52558	52848		1.04	1.1	1.08	1.08	1.06	1.08	1.07
iqb.curlier_in_humidity	Binary	hair	49770	45012		1.04	1.1	1.08	1.09	1.06	1.08	1.08
bald_image	Binary	hair	27857	26963		1.06	1.13	1.11	1.11	1.08	1.11	1.1
female_hair_loss	Binary	hair	25709	40682		1.06	1.13	1.1	1.11	1.08	1.1	1.09
widows_peak	Binary	hair	20809	50732		1.06	1.13	1.1	1.11	1.08	1.1	1.1
iqb.excess_hair	Binary	hair	20705	64762		1.06	1.13	1.1	1.11	1.08	1.1	1.09
vertex	Binary	hair	12708	3873		1.13	1.31	1.24	1.26	1.19	1.24	1.23
male_pattern_meta	Binary	hair	10013	9664		1.1	1.23	1.18	1.2	1.14	1.18	1.17
female_any_pattern_clean	Binary	hair	8976	17223		1.09	1.21	1.17	1.18	1.13	1.17	1.16
iqb.shaves_legs	Binary	hair	6800	46231		1.09	1.21	1.17	1.18	1.13	1.17	1.16
male_pattern_meta_strict	Binary	hair	6781	2020		1.19	1.46	1.35	1.38	1.27	1.35	1.33
female_pattern_less_strict	Binary	hair	5258	17371		1.11	1.26	1.21	1.22	1.16	1.21	1.19
female_pattern_less_strict_60	Binary	hair	4205	5156		1.15	1.36	1.28	1.3	1.21	1.28	1.26
female_male_pattern	Binary	hair	3765	15713		1.13	1.31	1.24	1.26	1.18	1.24	1.23
female_pattern_less_strict_early	Binary	hair	2926	8878		1.16	1.37	1.29	1.31	1.22	1.29	1.27
female_pattern	Binary	hair	2604	15785		1.15	1.37	1.29	1.31	1.22	1.29	1.27
female_pattern_under45	Binary	hair	1102	9709		1.24	1.6	1.46	1.49	1.34	1.46	1.43
finasteride_cc	Binary	hair	613	195		1.74	3.38	2.66	2.83	2.15	2.66	2.53
iqb.prepubertal_central_grey_streak	Binary	hair	480	60208		1.36	1.97	1.72	1.78	1.53	1.72	1.68
no_allergies	Binary	immune	148023	160015		1.02	1.05	1.04	1.05	1.03	1.04	1.04
any_immune	Binary	immune	136769	220191		1.02	1.05	1.04	1.04	1.03	1.04	1.04
any_asthma_eczema_rhinitis	Binary	immune	104670	73356		1.03	1.07	1.06	1.06	1.05	1.06	1.06
any_allergy	Binary	immune	77532	137457		1.03	1.07	1.05	1.06	1.04	1.05	1.05
rhinitis	Binary	immune	69227	150510		1.03	1.07	1.06	1.06	1.04	1.06	1.05
seasonal_allergies_broad	Binary	immune	58037	140369		1.03	1.08	1.06	1.06	1.05	1.06	1.06
any_plant_allergy	Binary	immune	46266	141674		1.04	1.08	1.07	1.07	1.05	1.07	1.06
pollen_allergy	Binary	immune	44997	141882		1.04	1.08	1.07	1.07	1.05	1.07	1.06
pollen_allergy_clean	Binary	immune	44780	53454		1.04	1.1	1.08	1.08	1.06	1.08	1.07
pollen_allergy_meta	Binary	immune	44780	61685		1.04	1.1	1.08	1.08	1.06	1.08	1.07
iqb.took_meds_asthma_or_lung	Binary	immune	44564	223620		1.04	1.08	1.06	1.07	1.05	1.06	1.06
rhinitis_eczema	Binary	immune	44069	24042		1.06	1.13	1.1	1.11	1.08	1.1	1.09
mosquito_combined	Binary	immune	40961	54132		1.05	1.1	1.08	1.09	1.06	1.08	1.08
eczema	Binary	immune	40341	278610		1.04	1.08	1.07	1.07	1.05	1.07	1.06
any_asthma	Binary	immune	39764	182910		1.04	1.09	1.07	1.07	1.05	1.07	1.06
weeds_allergy	Binary	immune	32634	144754		1.04	1.09	1.08	1.08	1.06	1.08	1.07
grasses_allergy	Binary	immune	32623	143656		1.04	1.09	1.08	1.08	1.06	1.08	1.07
grasses_allergy_clean	Binary	immune	32423	65751		1.05	1.11	1.08	1.09	1.07	1.08	1.08
weeds_allergy_clean	Binary	immune	32368	62534		1.05	1.11	1.08	1.09	1.07	1.08	1.08
trees_allergy	Binary	immune	31343	143724		1.04	1.1	1.08	1.08	1.06	1.08	1.07
trees_allergy_clean	Binary	immune	31107	66101		1.05	1.11	1.09	1.09	1.07	1.09	1.08
dust_mites_allergy	Binary	immune	29539	143951		1.04	1.1	1.08	1.08	1.06	1.08	1.07
dust_mites_allergy_clean	Binary	immune	29375	64710		1.05	1.11	1.09	1.09	1.07	1.09	1.08
dust_mites_allergy_meta	Binary	immune	29375	72535		1.05	1.11	1.09	1.09	1.07	1.09	1.08
any_animal_allergy	Binary	immune	28477	144108		1.04	1.1	1.08	1.09	1.06	1.08	1.08
mold_allergy	Binary	immune	27114	144313		1.05	1.1	1.08	1.09	1.06	1.08	1.08
mold_allergy_clean	Binary	immune	26944	66679		1.05	1.11	1.09	1.1	1.07	1.09	1.08
cat_allergy	Binary	immune	26300	144435		1.05	1.1	1.08	1.09	1.06	1.08	1.08
cat_allergy_clean	Binary	immune	26174	79085		1.05	1.11	1.09	1.09	1.07	1.09	1.08
cat_allergy_meta	Binary	immune	26174	86265		1.05	1.11	1.09	1.09	1.07	1.09	1.08
mosquito_severe	Binary	immune	24699	76681		1.05	1.11	1.09	1.1	1.07	1.09	1.09
any_drug_allergy	Binary	immune	22544	144709		1.05	1.11	1.09	1.09	1.07	1.09	1.08
iqb.allergic_to_jewelry	Binary	immune	22455	54122		1.06	1.12	1.1	1.11	1.08	1.1	1.09
any_asthma_eczema	Binary	immune	20425	23430		1.07	1.15	1.12	1.13	1.09	1.12	1.11
any_asthma_rhinitis	Binary	immune	20425	44184		1.06	1.13	1.11	1.11	1.08	1.11	1.1
any_food_allergy	Binary	immune	15764	145698		1.06	1.13	1.1	1.11	1.08	1.1	1.1
penicillin_allergy	Binary	immune	15488	145799		1.06	1.13	1.11	1.11	1.08	1.11	1.1
penicillin_allergy_clean	Binary	immune	15372	95524		1.06	1.14	1.11	1.12	1.08	1.11	1.1
dog_allergy	Binary	immune	13873	146038		1.06	1.14	1.11	1.12	1.09	1.11	1.11
dog_allergy_clean	Binary	immune	13767	89907		1.06	1.15	1.11	1.12	1.09	1.11	1.11
mosquito_bit_more	Binary	immune	11509	14832		1.09	1.2	1.16	1.17	1.12	1.16	1.15
current_asthma	Binary	immune	9701	188780		1.07	1.17	1.13	1.14	1.1	1.13	1.12
drug_allergy	Binary	immune	9045	25922		1.09	1.2	1.16	1.17	1.12	1.16	1.15
hayfever_all	Binary	immune	8515	76289		1.08	1.18	1.15	1.16	1.11	1.15	1.14
sulfa_drug_allergy	Binary	immune	8062	146808		1.08	1.18	1.15	1.16	1.11	1.15	1.14
allergic_asthma	Binary	immune	8036	59705		1.08	1.19	1.15	1.16	1.12	1.15	1.14
sulfa_drug_allergy_clean	Binary	immune	8014	92438		1.08	1.19	1.15	1.16	1.11	1.15	1.14
insect_allergy	Binary	immune	7719	146937		1.08	1.19	1.15	1.16	1.11	1.15	1.14
hayfever_meta	Binary	immune	7601	18182		1.1	1.22	1.18	1.19	1.14	1.18	1.17
other_plant_allergy	Binary	immune	7144	146991		1.09	1.2	1.15	1.17	1.12	1.15	1.15
other_food_allergy	Binary	immune	6969	146975		1.09	1.2	1.16	1.17	1.12	1.16	1.15
other_allergy_general	Binary	immune	5778	147127		1.09	1.22	1.17	1.18	1.13	1.17	1.16
latex_allergy	Binary	immune	5728	147193		1.1	1.22	1.17	1.19	1.13	1.17	1.16
latex_allergy_clean	Binary	immune	5640	108075		1.1	1.22	1.18	1.19	1.14	1.18	1.17
chronic_hives	Binary	immune	5261	307406		1.1	1.23	1.18	1.19	1.14	1.18	1.17
food_allergy	Binary	immune	5216	29712		1.11	1.25	1.2	1.21	1.15	1.2	1.18
other_animal_allergy	Binary	immune	4881	147342		1.1	1.24	1.19	1.2	1.14	1.19	1.18
juvenile_allergic_asthma	Binary	immune	4495	60042		1.11	1.26	1.2	1.22	1.15	1.2	1.19
wasp_allergy	Binary	immune	4021	148564		1.11	1.27	1.21	1.22	1.16	1.21	1.2
yellow_jackets_allergy	Binary	immune	3995	148580		1.11	1.27	1.21	1.22	1.16	1.21	1.2
wasp_allergy_clean	Binary	immune	3954	97013		1.12	1.27	1.21	1.23	1.16	1.21	1.2
shellfish_allergy	Binary	immune	3929	147488		1.12	1.27	1.21	1.23	1.16	1.21	1.2
yellow_jackets_allergy_clean	Binary	immune	3918	96989		1.12	1.27	1.21	1.23	1.16	1.21	1.2
shellfish_allergy_clean	Binary	immune	3876	98661		1.12	1.27	1.21	1.23	1.16	1.21	1.2
milk_allergy	Binary	immune	3817	147461		1.12	1.27	1.22	1.23	1.16	1.22	1.2
milk_allergy_clean	Binary	immune	3786	97425		1.12	1.28	1.22	1.23	1.17	1.22	1.21
honeybee_allergy	Binary	immune	3732	147492		1.12	1.28	1.22	1.23	1.17	1.22	1.21
honeybee_allergy_clean	Binary	immune	3667	98234		1.12	1.28	1.22	1.24	1.17	1.22	1.21
juvenile_asthma	Binary	immune	3597	29375		1.13	1.3	1.23	1.25	1.18	1.23	1.22
iqb.sun_allergy	Binary	immune	3445	65078		1.13	1.3	1.23	1.25	1.18	1.23	1.22
tree_nuts_allergy	Binary	immune	3291	147558		1.13	1.3	1.23	1.25	1.18	1.23	1.22
tree_nuts_allergy_clean	Binary	immune	3238	99997		1.13	1.3	1.24	1.25	1.18	1.24	1.22
red_ants_allergy	Binary	immune	3076	147593		1.13	1.31	1.24	1.26	1.18	1.24	1.23
wheat_allergy	Binary	immune	3075	148661		1.13	1.31	1.24	1.26	1.18	1.24	1.23
wheat_allergy_clean	Binary	immune	3038	99278		1.13	1.31	1.24	1.26	1.19	1.24	1.23
red_ants_allergy_clean	Binary	immune	3007	97250		1.13	1.32	1.25	1.26	1.19	1.25	1.23
mycin_drug_allergy	Binary	immune	2878	147605		1.14	1.32	1.25	1.27	1.19	1.25	1.24
mycin_drug_allergy_clean	Binary	immune	2834	97661		1.14	1.33	1.25	1.27	1.19	1.25	1.24
peanut_allergy_broad	Binary	immune	2195	180141		1.16	1.37	1.29	1.31	1.22	1.29	1.27
eggs_allergy	Binary	immune	2129	147694		1.16	1.38	1.3	1.32	1.22	1.3	1.28
eggs_allergy_clean	Binary	immune	2109	101176		1.16	1.38	1.3	1.32	1.23	1.3	1.28
severe_asthma	Binary	immune	2039	190442		1.16	1.39	1.3	1.32	1.23	1.3	1.29
peanut_allergy	Binary	immune	1930	147751		1.17	1.4	1.31	1.34	1.24	1.31	1.29
nonallergic_asthma	Binary	immune	1925	60293		1.17	1.41	1.32	1.34	1.24	1.32	1.3
peanut_allergy_clean	Binary	immune	1910	107860		1.17	1.41	1.32	1.34	1.24	1.32	1.3
iqb.peanut_allergy_child	Binary	immune	1836	61899		1.17	1.42	1.33	1.35	1.25	1.33	1.31
fish_allergy	Binary	immune	1572	147776		1.19	1.46	1.35	1.38	1.27	1.35	1.33
soy_allergy	Binary	immune	1542	147777		1.19	1.46	1.36	1.38	1.27	1.36	1.33
soy_allergy_clean	Binary	immune	1527	101257		1.19	1.46	1.36	1.39	1.27	1.36	1.34
fish_allergy_clean	Binary	immune	1526	102026		1.19	1.46	1.36	1.39	1.27	1.36	1.34
aspirin_allergy	Binary	immune	1327	147824		1.2	1.5	1.39	1.42	1.29	1.39	1.36
aspirin_allergy_clean	Binary	immune	1314	101220		1.21	1.51	1.39	1.42	1.29	1.39	1.37
oats_allergy	Binary	immune	775	147926		1.28	1.7	1.53	1.58	1.4	1.53	1.5
oats_allergy_clean	Binary	immune	769	102501		1.28	1.71	1.54	1.58	1.4	1.54	1.5
chicken_allergy	Binary	immune	446	147950		1.38	2.02	1.76	1.82	1.55	1.76	1.71
chicken_allergy_clean	Binary	immune	441	103574		1.38	2.03	1.76	1.83	1.56	1.76	1.71
any_infectious	Binary	infection	163562	30280		1.04	1.1	1.08	1.08	1.06	1.08	1.07
chicken_pox	Binary	infection	118611	15912		1.06	1.13	1.11	1.11	1.08	1.11	1.1
tonsillectomy	Binary	infection	66504	122411		1.03	1.07	1.06	1.06	1.05	1.06	1.06
iqb.childhood_ear_infections	Binary	infection	53736	85231		1.04	1.08	1.07	1.07	1.05	1.07	1.06
pneumonia	Binary	infection	45846	95260		1.04	1.09	1.07	1.07	1.05	1.07	1.07
measles	Binary	infection	36031	44941		1.05	1.11	1.09	1.09	1.07	1.09	1.08
mumps	Binary	infection	29447	51426		1.05	1.11	1.09	1.1	1.07	1.09	1.09
iqb.gingivitis	Binary	infection	28492	73298		1.05	1.11	1.09	1.09	1.07	1.09	1.08
bladder_infection	Binary	infection	25396	59497		1.05	1.12	1.09	1.1	1.07	1.09	1.09
plantar_warts	Binary	infection	25223	38624		1.06	1.13	1.1	1.11	1.08	1.1	1.1
cold_sores	Binary	infection	23730	59996		1.05	1.12	1.1	1.1	1.07	1.1	1.09
iqb.malaria_meds	Binary	infection	21078	81544		1.05	1.12	1.1	1.1	1.07	1.1	1.09
iqb.mononucleosis	Binary	infection	20859	80992		1.05	1.12	1.1	1.1	1.07	1.1	1.09
shingles	Binary	infection	18779	127939		1.05	1.12	1.1	1.1	1.08	1.1	1.09
iqb.intestinal_parasite	Binary	infection	14779	88614		1.06	1.14	1.11	1.12	1.09	1.11	1.11
rubella	Binary	infection	11443	67708		1.07	1.16	1.13	1.14	1.1	1.13	1.12
hepatitis	Binary	infection	9093	306800		1.07	1.17	1.13	1.14	1.1	1.13	1.13
scarlet_fever	Binary	infection	6797	111773		1.09	1.2	1.16	1.17	1.12	1.16	1.15
iqb.chronic_sinus_infections	Binary	infection	6409	94727		1.09	1.21	1.17	1.18	1.13	1.17	1.16
positive_tb_test	Binary	infection	4204	79785		1.11	1.26	1.21	1.22	1.16	1.21	1.2
myringotomy	Binary	infection	3951	80513		1.12	1.27	1.21	1.23	1.16	1.21	1.2
hepatitis_a	Binary	infection	3445	278976		1.12	1.29	1.23	1.24	1.17	1.23	1.21
iqb.lyme_disease	Binary	infection	2985	93836		1.13	1.32	1.25	1.26	1.19	1.25	1.23
hepatitis_b	Binary	infection	2084	280457		1.16	1.38	1.3	1.32	1.23	1.3	1.28
hepatitis_c	Binary	infection	1873	280671		1.17	1.41	1.32	1.34	1.24	1.32	1.3
rheumatic_fever	Binary	infection	1057	83386		1.23	1.58	1.44	1.48	1.33	1.44	1.42
iqb.bacterial_meningitis	Binary	infection	994	98414		1.24	1.6	1.46	1.5	1.34	1.46	1.43
polio	Binary	infection	498	84380		1.36	1.94	1.71	1.76	1.52	1.71	1.66
tuberculosis	Binary	infection	376	84484		1.42	2.15	1.85	1.92	1.62	1.85	1.79
handclasp_right_thumb_on_top	Binary	laterality	39295	45398		1.05	1.11	1.09	1.09	1.07	1.09	1.08
oculardominance_cc	Binary	laterality	19860	12040		1.08	1.19	1.15	1.16	1.11	1.15	1.14
handedness_ambidextrous	Binary	laterality	9814	34828		1.08	1.18	1.15	1.16	1.11	1.15	1.14
left_handed	Binary	laterality	9377	72095		1.08	1.18	1.14	1.15	1.11	1.14	1.13
handedness_right_v_not	Binary	laterality	8334	31934		1.09	1.2	1.16	1.17	1.12	1.16	1.15
foot_v_hand	Binary	laterality	3772	28354		1.12	1.29	1.23	1.24	1.17	1.23	1.22
handedness_strong_cc	Binary	laterality	3277	32259		1.13	1.31	1.24	1.26	1.19	1.24	1.23
foot_cc	Binary	laterality	5	5		71.96	11593.9	1840.86	2962.36	357.08	1840.86	1244.97
iqb.partnered	Binary	lifestyle	76382	36184		1.04	1.1	1.08	1.08	1.06	1.08	1.07
completed_college	Binary	lifestyle	56329	25970		1.05	1.12	1.09	1.1	1.07	1.09	1.09
iqb.own_dog	Binary	lifestyle	48249	58902		1.04	1.1	1.08	1.08	1.06	1.08	1.07
single	Binary	lifestyle	48166	100779		1.04	1.09	1.07	1.07	1.05	1.07	1.06
iqb.own_cat	Binary	lifestyle	41560	65520		1.04	1.1	1.08	1.08	1.06	1.08	1.07
iqb.short_of_breath_from_stairs	Binary	lifestyle	37072	120676		1.04	1.09	1.07	1.08	1.06	1.07	1.07
exercise_regularily	Binary	lifestyle	33366	19286		1.06	1.14	1.11	1.12	1.09	1.11	1.11
aerobic_exercise	Binary	lifestyle	30981	21601		1.06	1.14	1.11	1.12	1.09	1.11	1.11
technical_occupation	Binary	lifestyle	25441	24926		1.06	1.14	1.11	1.12	1.09	1.11	1.11
military	Binary	lifestyle	17604	91949		1.06	1.13	1.1	1.11	1.08	1.1	1.1
self_employed	Binary	lifestyle	14681	66075		1.06	1.14	1.11	1.12	1.09	1.11	1.11
unemployed	Binary	lifestyle	10889	95744		1.07	1.16	1.13	1.14	1.1	1.13	1.12
homemaker	Binary	lifestyle	9664	95109		1.07	1.17	1.14	1.14	1.1	1.14	1.13
iqb.run_marathon	Binary	lifestyle	8884	100205		1.08	1.18	1.14	1.15	1.11	1.14	1.13
cosmetic_surgery	Binary	lifestyle	7193	77056		1.09	1.2	1.16	1.17	1.12	1.16	1.15
iqb.liposuction	Binary	lifestyle	4824	100470		1.1	1.24	1.19	1.2	1.15	1.19	1.18
student	Binary	lifestyle	4628	76090		1.11	1.25	1.2	1.21	1.15	1.2	1.19
shift_worker	Binary	lifestyle	4290	78834		1.11	1.26	1.2	1.22	1.16	1.2	1.19
liposuction	Binary	lifestyle	2686	81671		1.14	1.34	1.26	1.28	1.2	1.26	1.25
breast_augmentation	Binary	lifestyle	2382	39050		1.15	1.37	1.29	1.31	1.22	1.29	1.27
iqb.contact_lenses_cosmetic	Binary	lifestyle	788	36367		1.28	1.7	1.53	1.58	1.4	1.53	1.5
single_in_30s	Binary	lifestyle	5	5		71.96	11593.9	1840.86	2962.36	357.08	1840.86	1244.97
heart_metabolic_disease_60	Binary	longevity	99224	28015		1.05	1.11	1.08	1.09	1.06	1.08	1.08
heart_metabolic_disease_70	Binary	longevity	46879	8293		1.08	1.19	1.15	1.16	1.12	1.15	1.14
nonagenarian_family	Binary	longevity	28930	18623		1.07	1.15	1.12	1.13	1.09	1.12	1.11
healthy_old	Binary	longevity	20019	205724		1.05	1.12	1.09	1.1	1.07	1.09	1.09
iqb.trouble_walking	Binary	longevity	18313	86321		1.06	1.13	1.1	1.11	1.08	1.1	1.1
nonagenarian_parent	Binary	longevity	11663	394452		1.07	1.15	1.12	1.13	1.09	1.12	1.11
parent_died_before_65	Binary	longevity	11364	27993		1.08	1.18	1.14	1.15	1.11	1.14	1.13
nonagenarian	Binary	longevity	5787	400446		1.09	1.22	1.17	1.18	1.13	1.17	1.16
centenarian_family	Binary	longevity	2060	298136		1.16	1.39	1.3	1.32	1.23	1.3	1.28
high_cholesterol	Binary	metabolic	107002	99241		1.03	1.07	1.05	1.06	1.04	1.05	1.05
iqb.took_meds_cholesterol	Binary	metabolic	82341	243935		1.03	1.06	1.05	1.05	1.04	1.05	1.05
iqb.lost_20lbs	Binary	metabolic	54893	57661		1.04	1.09	1.07	1.08	1.06	1.07	1.07
iqb.low_hdl	Binary	metabolic	34125	111590		1.04	1.1	1.08	1.08	1.06	1.08	1.07
t2d_broad	Binary	metabolic	31294	273451		1.04	1.09	1.07	1.08	1.06	1.07	1.07
hyperglycemia	Binary	metabolic	19671	296872		1.05	1.12	1.09	1.1	1.07	1.09	1.09
t2d	Binary	metabolic	19582	330013		1.05	1.11	1.09	1.1	1.07	1.09	1.09
lactose_intolerant_loose	Binary	metabolic	16780	86635		1.06	1.13	1.11	1.11	1.08	1.11	1.1
obesity	Binary	metabolic	15247	68497		1.06	1.14	1.11	1.12	1.09	1.11	1.11
modtosevere_altitude_sickness	Binary	metabolic	14435	101882		1.06	1.14	1.11	1.12	1.09	1.11	1.11
lactose_intolerant	Binary	metabolic	13726	81553		1.06	1.15	1.12	1.12	1.09	1.12	1.11
iqb.lactose_intolerance	Binary	metabolic	13609	79241		1.06	1.15	1.12	1.12	1.09	1.12	1.11
iqb.blood_sugar_meds	Binary	metabolic	7968	95003		1.08	1.19	1.15	1.16	1.11	1.15	1.14
gout	Binary	metabolic	7564	147520		1.08	1.19	1.15	1.16	1.12	1.15	1.14
iqb.took_meds_blood_sugar	Binary	metabolic	5509	81687		1.1	1.23	1.18	1.19	1.14	1.18	1.17
juvenile_obesity	Binary	metabolic	2864	69934		1.14	1.33	1.25	1.27	1.19	1.25	1.24
iqb.insulin_user	Binary	metabolic	1956	102819		1.17	1.4	1.31	1.33	1.24	1.31	1.29
lactose_cc	Binary	metabolic	999	4019		1.27	1.69	1.52	1.56	1.39	1.52	1.49
gastric_bypass_surgery	Binary	metabolic	644	83965		1.31	1.8	1.6	1.65	1.44	1.6	1.56
lactose_non_loaded	Binary	metabolic	537	2230		1.38	2.04	1.77	1.84	1.56	1.77	1.72
hemochromatosis	Binary	metabolic	348	85379		1.44	2.21	1.89	1.97	1.65	1.89	1.83
alcohol_cc	Binary	metabolic	291	3416		1.51	2.47	2.07	2.16	1.76	2.07	1.99
alcohol_non_loaded	Binary	metabolic	162	1471		1.75	3.4	2.68	2.85	2.16	2.68	2.54
gender_difference	Binary	misc	389	7881		1.42	2.16	1.85	1.93	1.62	1.85	1.8
gender_difference_female	Binary	misc	208	3505		1.62	2.87	2.34	2.46	1.94	2.34	2.23
gender_difference_male	Binary	misc	182	4537		1.67	3.06	2.46	2.6	2.02	2.46	2.34
iqb.whistle	Binary	morphology	95998	17403		1.06	1.13	1.1	1.11	1.08	1.1	1.1
iqb.wiggle_nose	Binary	morphology	76853	65184		1.04	1.08	1.07	1.07	1.05	1.07	1.06
elbows_together	Binary	morphology	61354	9190		1.08	1.18	1.14	1.15	1.11	1.14	1.13
braces	Binary	morphology	58131	60783		1.04	1.09	1.07	1.08	1.06	1.07	1.07
iqb.cartwheel	Binary	morphology	55526	42370		1.04	1.1	1.08	1.08	1.06	1.08	1.08
iqb.tongue_curl	Binary	morphology	53692	14149		1.07	1.15	1.12	1.13	1.09	1.12	1.11
earlobes	Binary	morphology	43428	15416		1.07	1.15	1.12	1.13	1.09	1.12	1.11
overbite	Binary	morphology	38662	17798		1.06	1.14	1.11	1.12	1.09	1.11	1.11
lift_one_eyebrow	Binary	morphology	38481	32543		1.05	1.12	1.09	1.1	1.07	1.09	1.09
iqb.braces	Binary	morphology	35594	51860		1.05	1.11	1.09	1.09	1.07	1.09	1.08
big_toe_shorter	Binary	morphology	31797	39216		1.05	1.12	1.09	1.1	1.07	1.09	1.09
oval_face	Binary	morphology	31300	37162		1.05	1.12	1.1	1.1	1.07	1.1	1.09
tongue_flip	Binary	morphology	31009	39565		1.05	1.12	1.09	1.1	1.07	1.09	1.09
feet_face_outward	Binary	morphology	30755	40180		1.05	1.12	1.09	1.1	1.07	1.09	1.09
iqb.wiggle_ears	Binary	morphology	30579	79484		1.05	1.1	1.08	1.09	1.06	1.08	1.08
can_lift_left_eyebrow	Binary	morphology	29190	40927		1.05	1.12	1.1	1.1	1.07	1.1	1.09
dimples	Binary	morphology	26722	43628		1.05	1.12	1.1	1.1	1.07	1.1	1.09
can_lift_right_eyebrow	Binary	morphology	26087	44051		1.05	1.12	1.1	1.1	1.08	1.1	1.09
upturned_nose	Binary	morphology	26043	42367		1.05	1.12	1.1	1.1	1.08	1.1	1.09
iqb.forward_splits	Binary	morphology	24497	68792		1.05	1.12	1.09	1.1	1.07	1.09	1.09
body_type	Binary	morphology	22467	45786		1.06	1.13	1.1	1.11	1.08	1.1	1.1
iqb.side_splits	Binary	morphology	20510	99173		1.05	1.12	1.1	1.1	1.07	1.1	1.09
high_arches	Binary	morphology	17077	54278		1.06	1.14	1.11	1.12	1.08	1.11	1.1
nose_bump	Binary	morphology	17066	51349		1.06	1.14	1.11	1.12	1.09	1.11	1.1
nose_concavity	Binary	morphology	17066	25201		1.07	1.16	1.13	1.13	1.1	1.13	1.12
can_lift_both_eyebrows	Binary	morphology	14999	55220		1.06	1.15	1.12	1.12	1.09	1.12	1.11
low_arches	Binary	morphology	14701	56673		1.06	1.15	1.12	1.12	1.09	1.12	1.11
iqb.feet_different_sizes	Binary	morphology	13861	86622		1.06	1.14	1.11	1.12	1.09	1.11	1.11
face_oblong_versus_square	Binary	morphology	13409	34867		1.07	1.16	1.13	1.14	1.1	1.13	1.12
round_face	Binary	morphology	13398	55170		1.07	1.15	1.12	1.13	1.09	1.12	1.11
square_face	Binary	morphology	12690	55887		1.07	1.16	1.12	1.13	1.1	1.12	1.12
nose_j	Binary	morphology	10153	58286		1.08	1.17	1.14	1.15	1.11	1.14	1.13
iqb.gap_between_teeth	Binary	morphology	10071	50209		1.08	1.18	1.14	1.15	1.11	1.14	1.13
iqb.backbend_kickover	Binary	morphology	10036	47188		1.08	1.18	1.14	1.15	1.11	1.14	1.13
flat_feet	Binary	morphology	9647	31839		1.08	1.19	1.15	1.16	1.11	1.15	1.14
hair_whorl	Binary	morphology	9074	31946		1.08	1.19	1.15	1.16	1.12	1.15	1.14
heart_face	Binary	morphology	9041	59552		1.08	1.18	1.14	1.15	1.11	1.14	1.14
nose_g	Binary	morphology	8876	59581		1.08	1.18	1.14	1.15	1.11	1.14	1.14
nose_b	Binary	morphology	6904	61545		1.09	1.21	1.16	1.17	1.13	1.16	1.15
nose_c	Binary	morphology	6747	61741		1.09	1.21	1.16	1.18	1.13	1.16	1.16
nose_d	Binary	morphology	5931	62547		1.1	1.22	1.18	1.19	1.13	1.18	1.17
nose_e	Binary	morphology	5772	62699		1.1	1.23	1.18	1.19	1.14	1.18	1.17
nose_f	Binary	morphology	5430	63044		1.1	1.23	1.18	1.2	1.14	1.18	1.17
nose_o	Binary	morphology	5154	63329		1.1	1.24	1.19	1.2	1.14	1.19	1.18
oblong_face	Binary	morphology	4900	63742		1.11	1.25	1.19	1.21	1.15	1.19	1.18
feet_face_inward	Binary	morphology	4322	66806		1.11	1.26	1.21	1.22	1.16	1.21	1.19
nose_n	Binary	morphology	4263	64225		1.11	1.26	1.21	1.22	1.16	1.21	1.2
nose_i	Binary	morphology	3503	65004		1.12	1.29	1.23	1.25	1.17	1.23	1.22
double_jointed	Binary	morphology	3417	81549		1.13	1.29	1.23	1.25	1.18	1.23	1.22
nose_k	Binary	morphology	3381	65137		1.13	1.3	1.23	1.25	1.18	1.23	1.22
nose_l	Binary	morphology	3114	65399		1.13	1.31	1.24	1.26	1.19	1.24	1.23
nose_h	Binary	morphology	2012	66512		1.17	1.4	1.31	1.33	1.23	1.31	1.29
iqb.third_nipple	Binary	morphology	1790	69467		1.18	1.43	1.33	1.35	1.25	1.33	1.31
underbite	Binary	morphology	1692	17787		1.19	1.46	1.35	1.38	1.27	1.35	1.33
nose_a	Binary	morphology	1418	67098		1.2	1.49	1.38	1.4	1.28	1.38	1.35
eyelid	Binary	morphology	1254	58330		1.21	1.53	1.4	1.43	1.3	1.4	1.38
triangular_face	Binary	morphology	747	67932		1.28	1.72	1.55	1.59	1.41	1.55	1.51
iqb.os_trigonum	Binary	morphology	611	79498		1.32	1.82	1.62	1.67	1.46	1.62	1.58
nose_p	Binary	morphology	406	68129		1.4	2.09	1.81	1.88	1.59	1.81	1.75
hypospadias	Binary	morphology	369	46334		1.42	2.17	1.86	1.94	1.63	1.86	1.8
nose_m	Binary	morphology	257	68279		1.53	2.52	2.1	2.2	1.79	2.1	2.02
iqb.cleft_palate	Binary	morphology	249	103522		1.54	2.56	2.13	2.23	1.8	2.13	2.04
iqb.cleft_lip	Binary	morphology	216	103608		1.58	2.74	2.25	2.37	1.88	2.25	2.15
iqb.extra_toe	Binary	morphology	119	97117		1.86	3.89	2.98	3.19	2.35	2.98	2.81
iqb.ankle_sprain	Binary	musculoskeletal	68820	30564		1.05	1.11	1.09	1.09	1.07	1.09	1.08
osteoarthritis_broad	Binary	musculoskeletal	40240	96626		1.04	1.09	1.07	1.08	1.06	1.07	1.07
fracture	Binary	musculoskeletal	37418	69678		1.04	1.1	1.08	1.08	1.06	1.08	1.07
iqb.arthritis_any	Binary	musculoskeletal	36441	56427		1.05	1.1	1.08	1.09	1.06	1.08	1.08
bunion	Binary	musculoskeletal	16103	115593		1.06	1.13	1.11	1.11	1.08	1.11	1.1
iqb.dislocated_shoulder	Binary	musculoskeletal	14747	143540		1.06	1.14	1.11	1.12	1.08	1.11	1.1
chronic_back_pain	Binary	musculoskeletal	14573	70212		1.06	1.14	1.11	1.12	1.09	1.11	1.11
iqb.ganglion_cyst_wrist	Binary	musculoskeletal	12711	87467		1.07	1.15	1.12	1.13	1.09	1.12	1.11
osteoarthritis	Binary	musculoskeletal	12388	72239		1.07	1.15	1.12	1.13	1.09	1.12	1.12
iqb.tmj	Binary	musculoskeletal	11260	55220		1.07	1.17	1.13	1.14	1.1	1.13	1.12
bone_fracture_repair	Binary	musculoskeletal	10340	73832		1.07	1.17	1.13	1.14	1.1	1.13	1.13
female_osteoarthritis	Binary	musculoskeletal	8300	32986		1.09	1.2	1.16	1.17	1.12	1.16	1.15
fibromyalgia	Binary	musculoskeletal	8137	157398		1.08	1.18	1.14	1.15	1.11	1.14	1.14
osteoporosis_broad	Binary	musculoskeletal	8134	98706		1.08	1.19	1.15	1.16	1.11	1.15	1.14
scoliosis	Binary	musculoskeletal	8023	76776		1.08	1.19	1.15	1.16	1.12	1.15	1.14
iqb.dot_bone_loss	Binary	musculoskeletal	6998	43798		1.09	1.21	1.17	1.18	1.13	1.17	1.16
joint_surgery	Binary	musculoskeletal	6746	77537		1.09	1.21	1.16	1.17	1.13	1.16	1.15
degenerative_joint_disease	Binary	musculoskeletal	5639	78885		1.1	1.23	1.18	1.19	1.14	1.18	1.17
osteoporosis	Binary	musculoskeletal	4687	80209		1.11	1.25	1.2	1.21	1.15	1.2	1.18
lumbar_spine_surgery	Binary	musculoskeletal	3216	81191		1.13	1.3	1.24	1.26	1.18	1.24	1.22
joint_replacement	Binary	musculoskeletal	3183	81245		1.13	1.31	1.24	1.26	1.18	1.24	1.23
iqb.ganglion_cyst_foot	Binary	musculoskeletal	2790	97209		1.14	1.33	1.26	1.27	1.2	1.26	1.24
bunionectomy	Binary	musculoskeletal	2106	82211		1.16	1.39	1.3	1.32	1.23	1.3	1.28
iqb.sugery_shoulder_dislocation	Binary	musculoskeletal	1370	109243		1.2	1.5	1.38	1.41	1.29	1.38	1.36
cervical_spine_surgery	Binary	musculoskeletal	1363	83057		1.2	1.5	1.38	1.41	1.29	1.38	1.36
iqb.dupuytrens_contracture	Binary	musculoskeletal	1291	88079		1.21	1.51	1.4	1.43	1.3	1.4	1.37
iqb.otosclerosis	Binary	musculoskeletal	573	93239		1.33	1.86	1.65	1.7	1.48	1.65	1.6
migraine_diagnosis_broad	Binary	neurological	72486	270974		1.03	1.06	1.05	1.05	1.04	1.05	1.05
migraine_diagnosis	Binary	neurological	63686	273353		1.03	1.07	1.05	1.06	1.04	1.05	1.05
any_neurological	Binary	neurological	38337	314052		1.04	1.08	1.07	1.07	1.05	1.07	1.06
photic_sneeze	Binary	neurological	36682	76849		1.04	1.1	1.08	1.08	1.06	1.08	1.07
iqb.numb_extremities	Binary	neurological	23728	38557		1.06	1.13	1.1	1.11	1.08	1.1	1.1
migraine_ICHD	Binary	neurological	22644	274703		1.05	1.11	1.09	1.09	1.07	1.09	1.08
iqb.alzheimers_fh	Binary	neurological	22048	53083		1.06	1.13	1.1	1.11	1.08	1.1	1.09
iqb.carpal_tunnel	Binary	neurological	14343	88095		1.06	1.14	1.11	1.12	1.09	1.11	1.11
migraine_ICHD_with_aura	Binary	neurological	12536	277560		1.06	1.14	1.11	1.12	1.09	1.11	1.11
migraine_ICHD_without_aura	Binary	neurological	10358	277970		1.07	1.16	1.13	1.13	1.1	1.13	1.12
iqb.restless_leg_syndrome	Binary	neurological	9973	101204		1.07	1.17	1.13	1.14	1.1	1.13	1.13
iqb.cluster_headaches	Binary	neurological	7909	143490		1.08	1.19	1.15	1.16	1.11	1.15	1.14
dyslexia	Binary	neurological	5202	140863		1.1	1.23	1.18	1.2	1.14	1.18	1.17
iqb.mild_cognitive_imp_fh	Binary	neurological	4576	42835		1.11	1.26	1.2	1.22	1.16	1.2	1.19
loss_of_sensation	Binary	neurological	4338	82393		1.11	1.26	1.2	1.22	1.16	1.2	1.19
iqb.dyslexia	Binary	neurological	4048	93734		1.11	1.27	1.21	1.22	1.16	1.21	1.2
epilepsy	Binary	neurological	3907	311016		1.11	1.27	1.21	1.23	1.16	1.21	1.2
iqb.dot_memory_problems	Binary	neurological	2989	47996		1.14	1.32	1.25	1.27	1.19	1.25	1.24
cfs	Binary	neurological	2776	83550		1.14	1.33	1.26	1.28	1.2	1.26	1.24
memory_loss	Binary	neurological	2327	84315		1.15	1.36	1.28	1.3	1.22	1.28	1.27
basilar_migraine	Binary	neurological	2011	23136		1.17	1.41	1.32	1.34	1.24	1.32	1.3
hemiplegic_migraine	Binary	neurological	1029	24639		1.24	1.6	1.46	1.5	1.34	1.46	1.43
iqb.trigeminal_neuralgia	Binary	neurological	815	69700		1.27	1.68	1.52	1.56	1.39	1.52	1.49
paralysis	Binary	neurological	733	86379		1.29	1.73	1.55	1.6	1.41	1.55	1.52
essential_tremor	Binary	neurological	632	397174		1.31	1.8	1.61	1.65	1.45	1.61	1.57
mental_retardation	Binary	neurological	410	86359		1.4	2.08	1.8	1.87	1.58	1.8	1.75
iqb.sma_dx	Binary	neurological	138	102326		1.78	3.53	2.75	2.93	2.21	2.75	2.61
pd_family_history	Binary	parkinson	13155	73264		1.07	1.15	1.12	1.13	1.09	1.12	1.11
PD_all_pop_con	Binary	parkinson	9945	392854		1.07	1.16	1.13	1.14	1.1	1.13	1.12
PD_all_pop_con_no_fh	Binary	parkinson	9945	386253		1.07	1.16	1.13	1.14	1.1	1.13	1.12
gxe_PD_all_pesticide_any	Binary	parkinson	3736	3958		1.17	1.4	1.31	1.33	1.24	1.31	1.29
gxe_PD_all_ever_tobacco_user	Binary	parkinson	3192	4207		1.17	1.42	1.32	1.35	1.24	1.32	1.3
concussion_lost_consciousness_before_PD	Binary	parkinson	1138	39326		1.23	1.56	1.43	1.46	1.32	1.43	1.4
gxe_PD_all_concussion_lost_consciousness_before_PD	Binary	parkinson	1132	5821		1.25	1.62	1.47	1.51	1.35	1.47	1.44
levodopa_response	Binary	parkinson	521	2496		1.38	2.04	1.77	1.84	1.56	1.77	1.72
sinemet_response	Binary	parkinson	458	2139		1.42	2.14	1.84	1.92	1.61	1.84	1.79
pd_dementia	Binary	parkinson	249	42715		1.54	2.56	2.13	2.23	1.81	2.13	2.05
requip_response	Binary	parkinson	241	841		1.64	2.95	2.38	2.52	1.97	2.38	2.28
PD_all_lrrk2y	Binary	parkinson	200	767		1.71	3.24	2.57	2.73	2.09	2.57	2.45
requip_only_response	Binary	parkinson	50	57		3.71	17.58	10.01	11.58	6.05	10.01	8.88
iqb.cry_easily	Binary	personality	81367	127878		1.03	1.07	1.05	1.06	1.04	1.05	1.05
iqb.organizer	Binary	personality	77626	40904		1.04	1.09	1.08	1.08	1.06	1.08	1.07
iqb.talk_versus_listen	Binary	personality	77127	48381		1.04	1.09	1.07	1.08	1.06	1.07	1.07
religious_or_spiritual	Binary	personality	38694	25794		1.06	1.13	1.1	1.11	1.08	1.1	1.09
iqb.tact_versus_outspokenness	Binary	personality	35054	89241		1.04	1.1	1.08	1.08	1.06	1.08	1.07
iqb.cheated_on_partner	Binary	personality	30018	63951		1.05	1.11	1.09	1.09	1.07	1.09	1.08
atheist_or_agnostic	Binary	personality	25772	38660		1.06	1.13	1.1	1.11	1.08	1.1	1.09
at_all_religious	Binary	personality	21206	43273		1.06	1.13	1.1	1.11	1.08	1.1	1.1
pessimist	Binary	personality	12446	35609		1.07	1.17	1.13	1.14	1.1	1.13	1.12
optimist	Binary	personality	12385	35663		1.07	1.17	1.13	1.14	1.1	1.13	1.12
iqb.skydived	Binary	personality	9991	100960		1.07	1.17	1.13	1.14	1.1	1.13	1.13
iqb.stammer	Binary	personality	9440	109712		1.08	1.17	1.14	1.15	1.1	1.14	1.13
very_religious	Binary	personality	2217	62531		1.16	1.38	1.29	1.31	1.22	1.29	1.28
any_freckles	Binary	pigmentation	32764	110317		1.04	1.1	1.08	1.08	1.06	1.08	1.07
eyecolor_blue_v_green	Binary	pigmentation	31037	30741		1.06	1.13	1.1	1.11	1.08	1.1	1.09
sunburns	Binary	pigmentation	29443	53449		1.05	1.11	1.09	1.1	1.07	1.09	1.09
red_hair_vs_blond_and_light_brown_cc	Binary	pigmentation	24785	44527		1.06	1.12	1.1	1.11	1.08	1.1	1.09
red_hair_cc	Binary	pigmentation	24784	83337		1.05	1.11	1.09	1.1	1.07	1.09	1.08
heavy_freckles	Binary	pigmentation	15719	112472		1.06	1.13	1.11	1.11	1.08	1.11	1.1
haircolor_change_from_blond	Binary	pigmentation	9291	40653		1.08	1.19	1.15	1.16	1.11	1.15	1.14
iqb.blue_eyed	Binary	pigmentation	4808	6716		1.14	1.32	1.25	1.27	1.19	1.25	1.24
iqb.brown_eyed	Binary	pigmentation	3880	7674		1.14	1.34	1.26	1.28	1.2	1.26	1.25
eye_different	Binary	pigmentation	571	77370		1.33	1.86	1.65	1.7	1.48	1.65	1.61
postpartum_depression	Binary	pregnancy	12728	45130		1.07	1.16	1.13	1.14	1.1	1.13	1.12
preeclampsia_or_hbp	Binary	pregnancy	11528	63512		1.07	1.16	1.13	1.14	1.1	1.13	1.12
hbp_or_preeclampsia_pc	Binary	pregnancy	11522	196903		1.07	1.15	1.12	1.13	1.09	1.12	1.11
gest_diabetes	Binary	pregnancy	5581	101734		1.1	1.23	1.18	1.19	1.14	1.18	1.17
gestational_diabetes_loose_controls	Binary	pregnancy	3853	52688		1.12	1.28	1.22	1.23	1.17	1.22	1.21
gestational_diabetes_pc	Binary	pregnancy	3853	204677		1.12	1.27	1.21	1.23	1.16	1.21	1.2
gestational_diabetes_tight_controls	Binary	pregnancy	3853	14317		1.13	1.31	1.24	1.26	1.18	1.24	1.23
preeclampsia_all	Binary	pregnancy	3642	38913		1.12	1.29	1.23	1.24	1.17	1.23	1.22
gestational_diabetes_pregnancy	Binary	pregnancy	2064	14280		1.17	1.42	1.32	1.35	1.24	1.32	1.3
gestational_diabetes_pregnancy_loose_controls	Binary	pregnancy	2064	38049		1.17	1.4	1.31	1.33	1.23	1.31	1.29
hyperemesis_pc	Binary	pregnancy	977	207596		1.24	1.61	1.46	1.5	1.35	1.46	1.44
any_psychiatric	Binary	psychiatric	105124	222327		1.03	1.06	1.05	1.05	1.04	1.05	1.04
iqb.took_meds_dep_anx_mentalhealth	Binary	psychiatric	93998	173108		1.03	1.06	1.05	1.05	1.04	1.05	1.05
depression	Binary	psychiatric	78949	239009		1.03	1.06	1.05	1.05	1.04	1.05	1.05
anxiety	Binary	psychiatric	59432	250081		1.03	1.07	1.06	1.06	1.04	1.06	1.05
iqb.took_meds_depression_or_anxiety	Binary	psychiatric	30736	56276		1.05	1.11	1.09	1.09	1.07	1.09	1.08
iqb.seasonal_affective_disorder	Binary	psychiatric	29000	28492		1.06	1.13	1.1	1.11	1.08	1.1	1.1
depression_meta	Binary	psychiatric	28746	78079		1.05	1.11	1.09	1.09	1.07	1.09	1.08
panic	Binary	psychiatric	28303	266680		1.04	1.1	1.08	1.08	1.06	1.08	1.07
adhd	Binary	psychiatric	23617	290996		1.05	1.11	1.08	1.09	1.06	1.08	1.08
iqb.took_meds_adhd_add	Binary	psychiatric	23095	246656		1.05	1.11	1.09	1.09	1.07	1.09	1.08
iqb.maternal_depression	Binary	psychiatric	20472	69320		1.06	1.12	1.1	1.11	1.08	1.1	1.09
depression_meta_female_only	Binary	psychiatric	18336	34882		1.06	1.14	1.11	1.12	1.09	1.11	1.11
ptsd	Binary	psychiatric	14272	281869		1.06	1.14	1.11	1.11	1.08	1.11	1.1
bipolar	Binary	psychiatric	9192	317523		1.07	1.17	1.13	1.14	1.1	1.13	1.13
ocd	Binary	psychiatric	8478	303362		1.08	1.18	1.14	1.15	1.11	1.14	1.13
iqb.ssri	Binary	psychiatric	7989	52420		1.08	1.19	1.15	1.16	1.12	1.15	1.14
depression_in_hypothyroidism	Binary	psychiatric	7579	11957		1.1	1.24	1.19	1.2	1.15	1.19	1.18
eating_disorder	Binary	psychiatric	6247	273351		1.09	1.21	1.16	1.18	1.13	1.16	1.16
phobia	Binary	psychiatric	5721	273734		1.09	1.22	1.17	1.18	1.13	1.17	1.16
iqb.autism_fh	Binary	psychiatric	5068	87188		1.1	1.24	1.19	1.2	1.14	1.19	1.18
iqb.ptsd	Binary	psychiatric	4517	56130		1.11	1.26	1.2	1.22	1.15	1.2	1.19
iqb.hair_pulling	Binary	psychiatric	4155	95497		1.11	1.26	1.21	1.22	1.16	1.21	1.2
bipolar_meta	Binary	psychiatric	3654	80868		1.12	1.28	1.22	1.24	1.17	1.22	1.21
iqb.mania	Binary	psychiatric	1930	60737		1.17	1.41	1.32	1.34	1.24	1.32	1.3
iqb.trichotillomania	Binary	psychiatric	1733	91273		1.18	1.43	1.33	1.36	1.25	1.33	1.31
autism	Binary	psychiatric	1301	311907		1.21	1.51	1.39	1.42	1.29	1.39	1.37
iqb.deep_brain_stimulation	Binary	psychiatric	496	5459		1.37	2	1.75	1.81	1.55	1.75	1.7
juvenile_autism	Binary	psychiatric	217	312387		1.58	2.73	2.24	2.36	1.88	2.24	2.15
iqb.kidney_infection	Binary	renal	17389	85651		1.06	1.13	1.1	1.11	1.08	1.1	1.1
kidney_stones	Binary	renal	15266	133331		1.06	1.13	1.11	1.11	1.08	1.11	1.1
kidney_disease	Binary	renal	3568	314045		1.12	1.28	1.22	1.24	1.17	1.22	1.21
urinary_incontinence_simple	Binary	renal	3241	22021		1.14	1.32	1.25	1.27	1.19	1.25	1.24
iqb.took_meds_kidney_disease	Binary	renal	2315	268883		1.15	1.36	1.28	1.3	1.21	1.28	1.27
iqb.chronic_kidney_disease	Binary	renal	1415	89583		1.2	1.49	1.38	1.4	1.28	1.38	1.35
kidney_cysts	Binary	renal	1387	84336		1.2	1.49	1.38	1.41	1.29	1.38	1.36
reduced_kidney_function	Binary	renal	178	85669		1.66	3.03	2.44	2.58	2.01	2.44	2.33
ever_pregnant	Binary	reproductive	111118	58147		1.04	1.08	1.06	1.07	1.05	1.06	1.06
iqb.any_biological_children	Binary	reproductive	54195	30868		1.05	1.11	1.09	1.09	1.07	1.09	1.08
any_reproductive	Binary	reproductive	46386	115155		1.04	1.08	1.07	1.07	1.05	1.07	1.06
ovarian_cyst	Binary	reproductive	30082	69778		1.05	1.11	1.09	1.09	1.07	1.09	1.08
hormone_replacement_therapy	Binary	reproductive	24758	24490		1.06	1.14	1.11	1.12	1.09	1.11	1.11
menopausal_status	Binary	reproductive	23125	9963		1.08	1.19	1.15	1.16	1.12	1.15	1.14
iqb.hot_flashes	Binary	reproductive	20786	6939		1.1	1.23	1.18	1.19	1.14	1.18	1.17
hysterectomy	Binary	reproductive	20707	73609		1.05	1.12	1.1	1.1	1.08	1.1	1.09
uterine_fibroids	Binary	reproductive	16060	46492		1.06	1.15	1.11	1.12	1.09	1.11	1.11
current_birth_control	Binary	reproductive	15508	81044		1.06	1.14	1.11	1.12	1.08	1.11	1.1
female_infertility	Binary	reproductive	15129	52347		1.06	1.15	1.12	1.12	1.09	1.12	1.11
endometriosis	Binary	reproductive	14870	90988		1.06	1.14	1.11	1.12	1.09	1.11	1.1
iqb.hot_flashes_meds	Binary	reproductive	8199	12361		1.1	1.23	1.18	1.2	1.14	1.18	1.17
low_testosterone	Binary	reproductive	8017	80589		1.08	1.19	1.15	1.16	1.11	1.15	1.14
male_infertility	Binary	reproductive	7487	42377		1.09	1.2	1.16	1.17	1.12	1.16	1.15
prostate_enlargement	Binary	reproductive	7229	39565		1.09	1.21	1.16	1.18	1.13	1.16	1.16
cesarean_section	Binary	reproductive	6109	35278		1.1	1.23	1.18	1.19	1.14	1.18	1.17
pcos	Binary	reproductive	6096	96505		1.09	1.22	1.17	1.18	1.13	1.17	1.16
iqb.unexplained_infertility	Binary	reproductive	5319	94543		1.1	1.23	1.18	1.19	1.14	1.18	1.17
varicocele	Binary	reproductive	4681	66926		1.11	1.25	1.2	1.21	1.15	1.2	1.19
iqb.estrogen_bc_hrt	Binary	reproductive	4325	16032		1.12	1.29	1.23	1.24	1.17	1.23	1.21
low_sperm_count	Binary	reproductive	3928	63633		1.12	1.28	1.22	1.23	1.17	1.22	1.2
iqb.infertility	Binary	reproductive	3868	54977		1.12	1.28	1.22	1.23	1.17	1.22	1.21
multiples	Binary	reproductive	3503	58921		1.12	1.29	1.23	1.25	1.18	1.23	1.22
three_plus_losses	Binary	reproductive	3502	205039		1.12	1.29	1.22	1.24	1.17	1.22	1.21
undescended_testicle	Binary	reproductive	3369	86256		1.13	1.3	1.23	1.25	1.18	1.23	1.22
female_infertility_iqb	Binary	reproductive	3061	27806		1.14	1.33	1.25	1.27	1.19	1.25	1.24
fraternal_multiples	Binary	reproductive	2920	38375		1.14	1.33	1.26	1.27	1.2	1.26	1.24
infertility_female	Binary	reproductive	2863	38419		1.14	1.33	1.26	1.28	1.2	1.26	1.24
iqb.ivf	Binary	reproductive	2814	98524		1.14	1.33	1.26	1.27	1.19	1.26	1.24
teratozoospermia	Binary	reproductive	1790	65133		1.18	1.43	1.33	1.35	1.25	1.33	1.31
pcos_baldness	Binary	reproductive	1699	33572		1.18	1.44	1.34	1.37	1.26	1.34	1.32
hyperandrogenism	Binary	reproductive	1635	83052		1.18	1.45	1.35	1.37	1.26	1.35	1.32
iqb.fraternal_twin	Binary	reproductive	1182	87170		1.22	1.54	1.42	1.45	1.31	1.42	1.39
diminished_ovarian_reserve	Binary	reproductive	1092	60351		1.23	1.57	1.44	1.47	1.33	1.44	1.41
azoospermia	Binary	reproductive	1046	65138		1.23	1.59	1.45	1.48	1.34	1.45	1.42
iqb.identical_twin	Binary	reproductive	1024	158860		1.24	1.59	1.45	1.49	1.34	1.45	1.42
male_infertility_iqb	Binary	reproductive	815	29325		1.27	1.69	1.53	1.57	1.39	1.53	1.49
fertility_treatment_multiples	Binary	reproductive	797	2641		1.31	1.82	1.62	1.67	1.46	1.62	1.58
infertility_male	Binary	reproductive	783	46105		1.28	1.7	1.53	1.58	1.4	1.53	1.5
iqb.non_identical_twin	Binary	reproductive	774	56742		1.28	1.71	1.54	1.58	1.4	1.54	1.5
asthenospermia	Binary	reproductive	5	5		71.96	11593.9	1840.86	2962.36	357.08	1840.86	1244.97
chronic_bronchitis	Binary	respiratory	9391	74635		1.08	1.18	1.14	1.15	1.11	1.14	1.13
COPD_guess_smokers_only	Binary	respiratory	2292	11941		1.17	1.4	1.31	1.33	1.24	1.31	1.29
emphysema	Binary	respiratory	683	83927		1.3	1.77	1.58	1.63	1.43	1.58	1.54
iqb.good_sense_of_direction	Binary	sensation	85322	32347		1.05	1.1	1.08	1.09	1.06	1.08	1.08
tinnitus	Binary	sensation	23836	97161		1.05	1.11	1.09	1.1	1.07	1.09	1.08
iqb.misophonia	Binary	sensation	20563	76127		1.05	1.12	1.1	1.1	1.08	1.1	1.09
asparagus_anosmia	Binary	sensation	16525	32751		1.07	1.15	1.12	1.13	1.09	1.12	1.11
hearing_loss	Binary	sensation	14482	72114		1.06	1.14	1.11	1.12	1.09	1.11	1.11
iqb.hearing_aid	Binary	sensation	7454	149531		1.08	1.19	1.15	1.16	1.12	1.15	1.14
vertigo	Binary	sensation	5031	81550		1.1	1.24	1.19	1.2	1.14	1.19	1.18
iqb.red_green_colorblind	Binary	sensation	2731	105551		1.14	1.33	1.26	1.28	1.2	1.26	1.24
iqb.anosmia	Binary	sensation	2334	100627		1.15	1.36	1.28	1.3	1.21	1.28	1.27
iqb.congenital_deafness	Binary	sensation	1362	153206		1.2	1.5	1.38	1.41	1.29	1.38	1.36
stretch_marks_any	Binary	skin	90755	122674		1.03	1.07	1.05	1.06	1.04	1.05	1.05
iqb.stretch_marks	Binary	skin	79281	125605		1.03	1.07	1.06	1.06	1.04	1.06	1.05
skin_tags	Binary	skin	31415	51834		1.05	1.11	1.09	1.09	1.07	1.09	1.08
stretch_marks_pregnancy	Binary	skin	24681	17420		1.07	1.16	1.12	1.13	1.1	1.12	1.12
iqb.sweaty_feet	Binary	skin	23737	82997		1.05	1.12	1.09	1.1	1.07	1.09	1.09
severe_acne	Binary	skin	22616	247345		1.05	1.11	1.09	1.09	1.07	1.09	1.08
rosacea_all	Binary	skin	21102	267702		1.05	1.11	1.09	1.09	1.07	1.09	1.08
moles	Binary	skin	16865	67040		1.06	1.14	1.11	1.12	1.08	1.11	1.1
iqb.foot_odor	Binary	skin	12542	88287		1.07	1.15	1.12	1.13	1.09	1.12	1.11
iqb.raised_scars	Binary	skin	12047	49087		1.07	1.16	1.13	1.14	1.1	1.13	1.12
iqb.sweaty_palms	Binary	skin	10466	98801		1.07	1.16	1.13	1.14	1.1	1.13	1.12
actinic_keratosis	Binary	skin	8059	324669		1.08	1.18	1.14	1.15	1.11	1.14	1.14
rosacea_dx	Binary	skin	6734	54062		1.09	1.21	1.17	1.18	1.13	1.17	1.16
iqb.skin_darkening	Binary	skin	4690	82036		1.11	1.25	1.2	1.21	1.15	1.2	1.18
iqb.thickened_skin	Binary	skin	1849	82253		1.17	1.42	1.32	1.35	1.24	1.32	1.3
very_wrinkled	Binary	skin	1826	20341		1.18	1.44	1.34	1.36	1.25	1.34	1.32
iqb.hidradenitis	Binary	skin	1360	53005		1.2	1.5	1.39	1.41	1.29	1.39	1.36
insomnia	Binary	sleep	91092	231177		1.03	1.06	1.05	1.05	1.04	1.05	1.05
morning_person	Binary	sleep	77733	90679		1.03	1.08	1.06	1.06	1.05	1.06	1.06
iqb.took_meds_pres_sleep_aid	Binary	sleep	59580	209586		1.03	1.07	1.06	1.06	1.04	1.06	1.05
iqb.sound_sleeper	Binary	sleep	56281	48600		1.04	1.1	1.08	1.08	1.06	1.08	1.07
iqb.snore	Binary	sleep	39712	56479		1.05	1.1	1.08	1.09	1.06	1.08	1.08
iqb.sweat_while_sleeping	Binary	sleep	31297	72623		1.05	1.11	1.08	1.09	1.06	1.08	1.08
iqb.sleep_meds	Binary	sleep	24922	84988		1.05	1.11	1.09	1.1	1.07	1.09	1.08
iqb.movement_during_rem	Binary	sleep	21514	34381		1.06	1.14	1.11	1.12	1.08	1.11	1.1
sleep_apnea	Binary	sleep	14399	107192		1.06	1.14	1.11	1.12	1.09	1.11	1.11
iqb.rem_sleep_behavior_disorder	Binary	sleep	2410	150364		1.15	1.36	1.28	1.3	1.21	1.28	1.26
sleep_walk_cc	Binary	sleep	1465	66783		1.2	1.48	1.37	1.4	1.28	1.37	1.35
iqb.narcolepsy	Binary	sleep	854	104914		1.26	1.66	1.5	1.54	1.38	1.5	1.47
iqb.shin_splints	Binary	sports	45688	56320		1.04	1.1	1.08	1.08	1.06	1.08	1.07
iqb.plantar_fasciitis	Binary	sports	27699	70086		1.05	1.11	1.09	1.09	1.07	1.09	1.08
acl_risk_sports	Binary	sports	26663	18971		1.07	1.15	1.12	1.13	1.09	1.12	1.11
iqb.elbow_tendinitis	Binary	sports	21495	78985		1.05	1.12	1.1	1.1	1.07	1.1	1.09
endurance_sports	Binary	sports	17617	28017		1.07	1.15	1.12	1.13	1.09	1.12	1.11
played_walking	Binary	sports	15339	24746		1.07	1.16	1.13	1.14	1.1	1.13	1.12
any_tendinitis	Binary	sports	13788	29241		1.07	1.17	1.13	1.14	1.1	1.13	1.12
weightbearing_exercise	Binary	sports	13448	39171		1.07	1.16	1.13	1.13	1.1	1.13	1.12
iqb.rotator_cuff_tear	Binary	sports	11569	93511		1.07	1.16	1.12	1.13	1.1	1.12	1.12
power_sports	Binary	sports	11469	34190		1.08	1.17	1.14	1.15	1.11	1.14	1.13
iqb.achilles_tendinitis	Binary	sports	7858	90947		1.08	1.19	1.15	1.16	1.12	1.15	1.14
played_cycling	Binary	sports	7141	34457		1.09	1.21	1.17	1.18	1.13	1.17	1.16
elbow_tendinitis	Binary	sports	7054	36926		1.09	1.21	1.17	1.18	1.13	1.17	1.16
played_weight_lifting	Binary	sports	6453	34818		1.1	1.22	1.17	1.19	1.13	1.17	1.17
played_hiking	Binary	sports	6133	36643		1.1	1.23	1.18	1.19	1.14	1.18	1.17
iqb.acl_tear	Binary	sports	5695	93587		1.1	1.22	1.18	1.19	1.14	1.18	1.17
played_swimming	Binary	sports	5680	36326		1.1	1.24	1.18	1.2	1.14	1.18	1.17
played_aerobics	Binary	sports	5433	36388		1.1	1.24	1.19	1.2	1.14	1.19	1.18
played_jogging	Binary	sports	5193	36438		1.11	1.25	1.19	1.21	1.15	1.19	1.18
played_running	Binary	sports	4842	37619		1.11	1.25	1.2	1.21	1.15	1.2	1.19
iqb.patellar_tendinitis	Binary	sports	4526	95882		1.11	1.25	1.2	1.21	1.15	1.2	1.19
rotator	Binary	sports	4308	34405		1.12	1.27	1.21	1.23	1.16	1.21	1.2
played_baseball	Binary	sports	3879	39492		1.12	1.28	1.22	1.24	1.17	1.22	1.21
patellar_tendinitis	Binary	sports	3731	39699		1.12	1.29	1.23	1.24	1.17	1.23	1.21
played_downhill_skiing	Binary	sports	3591	40801		1.12	1.29	1.23	1.25	1.18	1.23	1.22
achilles_tendinitis	Binary	sports	3408	40610		1.13	1.3	1.24	1.25	1.18	1.24	1.22
played_golf	Binary	sports	3279	40842		1.13	1.31	1.24	1.26	1.18	1.24	1.23
played_elliptical_machine	Binary	sports	3229	38734		1.13	1.31	1.24	1.26	1.19	1.24	1.23
rotator_conservative	Binary	sports	3129	34483		1.13	1.32	1.25	1.27	1.19	1.25	1.23
played_dance	Binary	sports	3096	40462		1.13	1.32	1.25	1.27	1.19	1.25	1.23
played_basketball	Binary	sports	2919	40349		1.14	1.33	1.26	1.27	1.19	1.26	1.24
played_tennis	Binary	sports	2797	40728		1.14	1.34	1.26	1.28	1.2	1.26	1.25
played_yoga	Binary	sports	2694	38965		1.14	1.34	1.27	1.29	1.2	1.27	1.25
played_soccer	Binary	sports	2572	41354		1.15	1.35	1.27	1.29	1.21	1.27	1.26
muscle_cc	Binary	sports	2352	2010		1.23	1.57	1.43	1.47	1.33	1.43	1.41
acl_tear	Binary	sports	2258	40179		1.16	1.38	1.29	1.31	1.22	1.29	1.28
played_backpacking	Binary	sports	2235	42071		1.16	1.38	1.29	1.32	1.22	1.29	1.28
acl_tear_high_risk	Binary	sports	1497	23954		1.2	1.48	1.37	1.4	1.28	1.37	1.35
acl_tear_with_mri	Binary	sports	1497	40243		1.19	1.48	1.37	1.39	1.28	1.37	1.35
played_martial_arts	Binary	sports	1302	42110		1.21	1.52	1.4	1.43	1.3	1.4	1.37
played_football	Binary	sports	1282	42420		1.21	1.52	1.4	1.43	1.3	1.4	1.38
played_skating	Binary	sports	1228	43462		1.22	1.53	1.41	1.44	1.31	1.41	1.39
patellar_tendinitis_conservative	Binary	sports	1222	39896		1.22	1.54	1.41	1.44	1.31	1.41	1.39
played_racquet_sports	Binary	sports	1204	43291		1.22	1.54	1.42	1.45	1.31	1.42	1.39
played_volleyball	Binary	sports	1203	42955		1.22	1.54	1.42	1.45	1.31	1.42	1.39
played_cross_country_skiing	Binary	sports	1132	43882		1.23	1.56	1.43	1.46	1.32	1.43	1.4
muscle_non_loaded	Binary	sports	950	912		1.37	1.99	1.74	1.8	1.54	1.74	1.69
played_stair_climbing_machine	Binary	sports	941	43626		1.25	1.63	1.48	1.52	1.36	1.48	1.45
linebacker	Binary	sports	891	231364		1.25	1.64	1.49	1.53	1.37	1.49	1.46
played_gymnastics	Binary	sports	782	43553		1.28	1.71	1.54	1.58	1.4	1.54	1.5
played_rollerblading	Binary	sports	663	44045		1.3	1.78	1.59	1.64	1.44	1.59	1.55
played_snowboarding	Binary	sports	656	44488		1.3	1.79	1.6	1.64	1.44	1.6	1.56
elbow_tendinitis_conservative	Binary	sports	603	37404		1.32	1.84	1.63	1.68	1.46	1.63	1.59
played_power_lifting	Binary	sports	573	44324		1.33	1.86	1.65	1.7	1.48	1.65	1.61
middle_linebacker	Binary	sports	565	231693		1.33	1.86	1.65	1.7	1.48	1.65	1.61
played_hockey	Binary	sports	552	44607		1.34	1.88	1.66	1.72	1.49	1.66	1.62
achilles_tendinitis_conservative	Binary	sports	494	40830		1.36	1.95	1.71	1.77	1.52	1.71	1.67
outside_linebacker	Binary	sports	470	231787		1.37	1.98	1.73	1.79	1.54	1.73	1.68
played_archery	Binary	sports	424	44557		1.39	2.06	1.79	1.85	1.57	1.79	1.73
played_rowing	Binary	sports	412	44513		1.4	2.08	1.8	1.87	1.58	1.8	1.75
played_wrestling	Binary	sports	305	44618		1.47	2.34	1.98	2.07	1.71	1.98	1.91
played_race_walking	Binary	sports	215	45202		1.59	2.75	2.25	2.37	1.89	2.25	2.16
played_rugby	Binary	sports	213	45079		1.59	2.76	2.26	2.38	1.89	2.26	2.17
played_ultimate_frisbee	Binary	sports	160	45132		1.71	3.23	2.56	2.72	2.09	2.56	2.44
linemen_plus_NFL	Binary	sports	145	232116		1.75	3.42	2.68	2.86	2.16	2.68	2.55
played_lacrosse	Binary	sports	138	45290		1.78	3.53	2.76	2.94	2.21	2.76	2.61
played_fencing	Binary	sports	135	45096		1.79	3.58	2.79	2.97	2.23	2.79	2.64
played_water_polo	Binary	sports	82	45412		2.11	5.13	3.72	4.04	2.79	3.72	3.47
iqb.ever_surgeries	Binary	surgery	61828	28290		1.05	1.11	1.09	1.09	1.07	1.09	1.08
arthroscopic_surgery	Binary	surgery	10369	73852		1.07	1.17	1.13	1.14	1.1	1.13	1.13
laparoscopy	Binary	surgery	7943	75824		1.08	1.19	1.15	1.16	1.12	1.15	1.14
breast_reduction	Binary	surgery	1269	40171		1.21	1.52	1.4	1.43	1.3	1.4	1.38
brain_surgery	Binary	surgery	1026	83749		1.24	1.59	1.45	1.49	1.34	1.45	1.42
transplant_surgery	Binary	surgery	311	84058		1.47	2.32	1.96	2.05	1.7	1.96	1.9
wisdom_teeth	Binary	teeth	102405	19110		1.05	1.12	1.1	1.1	1.08	1.1	1.09
cavities_many	Binary	teeth	90621	26109		1.05	1.11	1.09	1.09	1.07	1.09	1.08
iqb.wisdom_teeth_removed	Binary	teeth	71630	25600		1.05	1.11	1.09	1.1	1.07	1.09	1.09
iqb.teeth_grinding	Binary	teeth	48429	53063		1.04	1.1	1.08	1.08	1.06	1.08	1.07
iqb.wisdom_teeth_for_medical	Binary	teeth	33176	32999		1.05	1.12	1.1	1.1	1.07	1.1	1.09
iqb.need_braces	Binary	teeth	28747	29836		1.06	1.13	1.1	1.11	1.08	1.1	1.1
iqb.peg_laterals_top_teeth	Binary	teeth	8533	44941		1.08	1.19	1.15	1.16	1.12	1.15	1.14
dental_superstar	Binary	teeth	7758	109210		1.08	1.19	1.15	1.16	1.12	1.15	1.14
iqb.peg_laterals_bottom_teeth	Binary	teeth	6101	46398		1.1	1.22	1.18	1.19	1.13	1.18	1.17
iqb.born_with_teeth	Binary	teeth	433	83340		1.39	2.04	1.77	1.84	1.56	1.77	1.72
years_moderate_drinking	QTL	addiction			52439	0.03	0.06	0.05	0.06	0.04	0.05	0.05
current_drinking	QTL	addiction			52411	0.03	0.06	0.05	0.06	0.04	0.05	0.05
drinking_frequency	QTL	addiction			34784	0.04	0.08	0.06	0.07	0.05	0.06	0.06
years_smoked	QTL	addiction			29819	0.04	0.09	0.07	0.07	0.05	0.07	0.07
years_since_quitting	QTL	addiction			25149	0.04	0.09	0.07	0.08	0.06	0.07	0.07
iqb.drinks_per_day	QTL	addiction			15338	0.05	0.12	0.1	0.1	0.08	0.1	0.09
iqb.blood_donation_frequency	QTL	blood			100165	0.02	0.05	0.04	0.04	0.03	0.04	0.04
warfarin_dosage	QTL	blood			1427	0.18	0.39	0.31	0.33	0.25	0.31	0.3
iqb.resting_heart_rate	QTL	cardiovascular			51866	0.03	0.06	0.05	0.06	0.04	0.05	0.05
iqb.dizziness	QTL	cardiovascular			45112	0.03	0.07	0.06	0.06	0.04	0.06	0.05
iqb.heart_palpitations	QTL	cardiovascular			44849	0.03	0.07	0.06	0.06	0.04	0.06	0.05
iqb.self_rated_math_ability	QTL	cognitive			115223	0.02	0.04	0.04	0.04	0.03	0.04	0.03
iqb.math_class	QTL	cognitive			95073	0.02	0.05	0.04	0.04	0.03	0.04	0.04
iqb.age_started_reading	QTL	cognitive			47398	0.03	0.07	0.05	0.06	0.04	0.05	0.05
iqb.red_meat	QTL	diet			99678	0.02	0.05	0.04	0.04	0.03	0.04	0.04
iqb.mercury_fish_frequency	QTL	diet			98856	0.02	0.05	0.04	0.04	0.03	0.04	0.04
iqb.drive_through_food_frequency	QTL	diet			81611	0.02	0.05	0.04	0.04	0.03	0.04	0.04
iqb.yogurt_frequency	QTL	diet			67816	0.03	0.06	0.05	0.05	0.04	0.05	0.04
iqb.pastry_frequency	QTL	diet			58802	0.03	0.06	0.05	0.05	0.04	0.05	0.05
iqb.leafy_greens_frequency	QTL	diet			58747	0.03	0.06	0.05	0.05	0.04	0.05	0.05
iqb.fruit_juice_frequency	QTL	diet			55579	0.03	0.06	0.05	0.05	0.04	0.05	0.05
iqb.daily_fruit_servings	QTL	diet			54575	0.03	0.06	0.05	0.05	0.04	0.05	0.05
iqb.daily_vegetable_servings	QTL	diet			54236	0.03	0.06	0.05	0.05	0.04	0.05	0.05
iqb.chocolate_frequency	QTL	diet			28164	0.04	0.09	0.07	0.08	0.06	0.07	0.07
iqb.vegetables	QTL	diet			27843	0.04	0.09	0.07	0.08	0.06	0.07	0.07
iqb.pastries	QTL	diet			27685	0.04	0.09	0.07	0.08	0.06	0.07	0.07
iqb.fruit	QTL	diet			27469	0.04	0.09	0.07	0.08	0.06	0.07	0.07
ibuprofen_qt	QTL	drug_efficacy			67382	0.03	0.06	0.05	0.05	0.04	0.05	0.04
tylenol_qt	QTL	drug_efficacy			63923	0.03	0.06	0.05	0.05	0.04	0.05	0.04
aspirin_qt	QTL	drug_efficacy			54750	0.03	0.06	0.05	0.05	0.04	0.05	0.05
migraine_efficacy_ibuprofen	QTL	drug_efficacy			47746	0.03	0.07	0.05	0.06	0.04	0.05	0.05
aleve_qt	QTL	drug_efficacy			42094	0.03	0.07	0.06	0.06	0.05	0.06	0.05
codeine_qt	QTL	drug_efficacy			41355	0.03	0.07	0.06	0.06	0.05	0.06	0.06
migraine_efficacy_advil	QTL	drug_efficacy			39729	0.03	0.07	0.06	0.06	0.05	0.06	0.06
migraine_efficacy_aspirin	QTL	drug_efficacy			36632	0.04	0.08	0.06	0.07	0.05	0.06	0.06
claritin_qt	QTL	drug_efficacy			32783	0.04	0.08	0.07	0.07	0.05	0.07	0.06
antidepressant_SSRI_efficacy	QTL	drug_efficacy			25631	0.04	0.09	0.07	0.08	0.06	0.07	0.07
statin_effect_coalesce	QTL	drug_efficacy			22186	0.05	0.1	0.08	0.08	0.06	0.08	0.08
zyrtec_qt	QTL	drug_efficacy			22139	0.05	0.1	0.08	0.08	0.06	0.08	0.08
migraine_efficacy_excedrin	QTL	drug_efficacy			21398	0.05	0.1	0.08	0.09	0.06	0.08	0.08
migraine_efficacy_motrin	QTL	drug_efficacy			17506	0.05	0.11	0.09	0.1	0.07	0.09	0.09
allegra_qt	QTL	drug_efficacy			15902	0.05	0.12	0.09	0.1	0.07	0.09	0.09
migraine_efficacy_excedrin_migraine	QTL	drug_efficacy			14385	0.06	0.12	0.1	0.11	0.08	0.1	0.09
antidepressant_NDRI_efficacy	QTL	drug_efficacy			10934	0.06	0.14	0.11	0.12	0.09	0.11	0.11
antidepressant_SNRI_efficacy	QTL	drug_efficacy			9614	0.07	0.15	0.12	0.13	0.09	0.12	0.11
antidepressant_efficacy	QTL	drug_efficacy			8897	0.07	0.16	0.13	0.13	0.1	0.13	0.12
migraine_efficacy_opiate	QTL	drug_efficacy			8437	0.07	0.16	0.13	0.14	0.1	0.13	0.12
prevacid_qt	QTL	drug_efficacy			8193	0.07	0.16	0.13	0.14	0.1	0.13	0.12
nexium_qt	QTL	drug_efficacy			7498	0.08	0.17	0.14	0.15	0.11	0.14	0.13
antidepressant_benzodiazepine_efficacy	QTL	drug_efficacy			7301	0.08	0.17	0.14	0.15	0.11	0.14	0.13
migraine_efficacy_imitrex	QTL	drug_efficacy			4900	0.1	0.21	0.17	0.18	0.13	0.17	0.16
protonix_qt	QTL	drug_efficacy			3566	0.11	0.25	0.2	0.21	0.16	0.2	0.19
migraine_efficacy_bulbital	QTL	drug_efficacy			2822	0.13	0.28	0.22	0.24	0.17	0.22	0.21
ppis_efficacy_all	QTL	drug_efficacy			2686	0.13	0.29	0.23	0.24	0.18	0.23	0.22
antidepressant_5HT_efficacy	QTL	drug_efficacy			2269	0.14	0.31	0.25	0.27	0.2	0.25	0.24
ppis_efficacy_cyp2c19_subset	QTL	drug_efficacy			2109	0.15	0.32	0.26	0.28	0.2	0.26	0.25
aciphex_qt	QTL	drug_efficacy			2087	0.15	0.32	0.26	0.28	0.2	0.26	0.25
antidepressant_anticonvulsant_efficacy	QTL	drug_efficacy			1550	0.17	0.38	0.3	0.32	0.24	0.3	0.29
migraine_efficacy_maxalt	QTL	drug_efficacy			1528	0.17	0.38	0.3	0.32	0.24	0.3	0.29
ave_anti_TNF_efficacy	QTL	drug_efficacy			1482	0.18	0.38	0.31	0.33	0.24	0.31	0.29
migraine_efficacy_ergotamine	QTL	drug_efficacy			1265	0.19	0.42	0.33	0.36	0.26	0.33	0.32
migraine_efficacy_zomig	QTL	drug_efficacy			986	0.22	0.47	0.38	0.4	0.3	0.38	0.36
init_anti_TNF_efficacy	QTL	drug_efficacy			892	0.23	0.5	0.4	0.42	0.31	0.4	0.38
migraine_efficacy_relpax	QTL	drug_efficacy			695	0.26	0.56	0.45	0.48	0.35	0.45	0.43
migraine_efficacy_dihydroergotamine	QTL	drug_efficacy			409	0.33	0.73	0.59	0.62	0.46	0.59	0.56
migraine_efficacy_metoclopramide	QTL	drug_efficacy			340	0.37	0.8	0.64	0.69	0.5	0.64	0.61
migraine_efficacy_frova	QTL	drug_efficacy			289	0.4	0.87	0.7	0.74	0.55	0.7	0.66
migraine_efficacy_amerge	QTL	drug_efficacy			283	0.4	0.88	0.71	0.75	0.55	0.71	0.67
migraine_efficacy_prochlorperazine	QTL	drug_efficacy			223	0.45	0.99	0.8	0.85	0.62	0.8	0.75
antidepressant_TCA_efficacy	QTL	drug_efficacy			218	0.46	1	0.81	0.86	0.63	0.81	0.76
statin_side_effect_counts_coalesce	QTL	drug_side			22251	0.05	0.1	0.08	0.08	0.06	0.08	0.08
warfarin_sensitivity	QTL	drug_side			5461	0.09	0.2	0.16	0.17	0.13	0.16	0.15
statin_duration_coalesce	QTL	drug_usage			22492	0.05	0.1	0.08	0.08	0.06	0.08	0.08
iqb.dry_eyes_treatment	QTL	eyes			90245	0.02	0.05	0.04	0.04	0.03	0.04	0.04
iqb.cry_cutting_onions	QTL	eyes			58670	0.03	0.06	0.05	0.05	0.04	0.05	0.05
iqb.whisky_yummy	QTL	food_preference			69230	0.03	0.06	0.05	0.05	0.04	0.05	0.04
iqb.spicy_food_liking	QTL	food_preference			66236	0.03	0.06	0.05	0.05	0.04	0.05	0.04
iqb.liking_sweets	QTL	food_preference			57240	0.03	0.06	0.05	0.05	0.04	0.05	0.05
hair_curl	QTL	hair			79690	0.02	0.05	0.04	0.04	0.03	0.04	0.04
iqb.ingrown_hair_bumps	QTL	hair			60507	0.03	0.06	0.05	0.05	0.04	0.05	0.05
facial_stubble	QTL	hair			49889	0.03	0.07	0.05	0.06	0.04	0.05	0.05
iqb.newborn_hair_amt	QTL	hair			46015	0.03	0.07	0.06	0.06	0.04	0.06	0.05
male_pattern_propensity	QTL	hair			38456	0.03	0.08	0.06	0.06	0.05	0.06	0.06
age_bald_onset_men	QTL	hair			25234	0.04	0.09	0.07	0.08	0.06	0.07	0.07
minoxidil_qt	QTL	hair			1349	0.18	0.4	0.32	0.34	0.25	0.32	0.31
finasteride_qt	QTL	hair			732	0.25	0.55	0.44	0.47	0.34	0.44	0.42
iqb.mosquito_bites_itching	QTL	immune			97074	0.02	0.05	0.04	0.04	0.03	0.04	0.04
iqb.mosquito_bite_size	QTL	immune			88761	0.02	0.05	0.04	0.04	0.03	0.04	0.04
iqb.poison_oak	QTL	immune			85977	0.02	0.05	0.04	0.04	0.03	0.04	0.04
poison_oak	QTL	immune			38577	0.03	0.08	0.06	0.06	0.05	0.06	0.06
asthma_severity	QTL	immune			9470	0.07	0.15	0.12	0.13	0.1	0.12	0.12
iqb.pneumonia_frequency	QTL	infection			99404	0.02	0.05	0.04	0.04	0.03	0.04	0.04
iqb.strep_throat	QTL	infection			76235	0.02	0.05	0.04	0.05	0.03	0.04	0.04
iqb.yeast_infections	QTL	infection			73790	0.02	0.05	0.04	0.05	0.03	0.04	0.04
iqb.uti_frequency	QTL	infection			71810	0.03	0.06	0.04	0.05	0.03	0.04	0.04
iqb.plantar_warts	QTL	infection			63894	0.03	0.06	0.05	0.05	0.04	0.05	0.04
colds_last_year	QTL	infection			60436	0.03	0.06	0.05	0.05	0.04	0.05	0.05
iqb.thumb_position	QTL	laterality			67041	0.03	0.06	0.05	0.05	0.04	0.05	0.04
handedness_qtl	QTL	laterality			44683	0.03	0.07	0.06	0.06	0.04	0.06	0.05
foot_qtl	QTL	laterality			32755	0.04	0.08	0.07	0.07	0.05	0.07	0.06
iqb.educational_attainment	QTL	lifestyle			242245	0.01	0.03	0.02	0.03	0.02	0.02	0.02
work_hours	QTL	lifestyle			83995	0.02	0.05	0.04	0.04	0.03	0.04	0.04
education	QTL	lifestyle			82403	0.02	0.05	0.04	0.04	0.03	0.04	0.04
education_meta	QTL	lifestyle			82403	0.02	0.05	0.04	0.04	0.03	0.04	0.04
education_years	QTL	lifestyle			82403	0.02	0.05	0.04	0.04	0.03	0.04	0.04
iqb.employment_status	QTL	lifestyle			80758	0.02	0.05	0.04	0.04	0.03	0.04	0.04
hh_income	QTL	lifestyle			72506	0.03	0.05	0.04	0.05	0.03	0.04	0.04
iqb.tanning_bed_use	QTL	lifestyle			70707	0.03	0.06	0.04	0.05	0.03	0.04	0.04
iqb.vigorous_physical_activity	QTL	lifestyle			70002	0.03	0.06	0.04	0.05	0.04	0.04	0.04
iqb.moderate_physical_activity	QTL	lifestyle			61584	0.03	0.06	0.05	0.05	0.04	0.05	0.05
iqb.light_physical_activity	QTL	lifestyle			60991	0.03	0.06	0.05	0.05	0.04	0.05	0.05
iqb.exercise_frequency	QTL	lifestyle			58884	0.03	0.06	0.05	0.05	0.04	0.05	0.05
iqb.breakfast_frequency	QTL	lifestyle			54795	0.03	0.06	0.05	0.05	0.04	0.05	0.05
physical_activity_cc	QTL	lifestyle			40770	0.03	0.07	0.06	0.06	0.05	0.06	0.06
sunbathing_frequency	QTL	lifestyle			22898	0.04	0.1	0.08	0.08	0.06	0.08	0.07
sunscreen_use_frequency	QTL	lifestyle			22794	0.04	0.1	0.08	0.08	0.06	0.08	0.07
tanning_bed_use	QTL	lifestyle			22793	0.04	0.1	0.08	0.08	0.06	0.08	0.07
self_rated_health	QTL	longevity			59669	0.03	0.06	0.05	0.05	0.04	0.05	0.05
weight	QTL	metabolic			340493	0.01	0.03	0.02	0.02	0.02	0.02	0.02
bmi	QTL	metabolic			335708	0.01	0.03	0.02	0.02	0.02	0.02	0.02
iqb.weight_description	QTL	metabolic			118454	0.02	0.04	0.03	0.04	0.03	0.03	0.03
iqb.altitude_sickness	QTL	metabolic			116428	0.02	0.04	0.03	0.04	0.03	0.03	0.03
iqb.spit_frequency	QTL	metabolic			65489	0.03	0.06	0.05	0.05	0.04	0.05	0.04
iqb.dairy_products_indigestion	QTL	metabolic			55006	0.03	0.06	0.05	0.05	0.04	0.05	0.05
birthweight	QTL	metabolic			38416	0.03	0.08	0.06	0.06	0.05	0.06	0.06
iqb.alcohol_flush	QTL	metabolic			35702	0.04	0.08	0.06	0.07	0.05	0.06	0.06
iqb.lactose_intolerance_symptoms	QTL	metabolic			34283	0.04	0.08	0.06	0.07	0.05	0.06	0.06
zodiac	QTL	misc			53446	0.03	0.06	0.05	0.05	0.04	0.05	0.05
height	QTL	morphology			346050	0.01	0.03	0.02	0.02	0.02	0.02	0.02
back_hair	QTL	morphology			74344	0.02	0.05	0.04	0.05	0.03	0.04	0.04
ring_finger_degree_longer	QTL	morphology			73414	0.02	0.05	0.04	0.05	0.03	0.04	0.04
chin_dimple_qtl	QTL	morphology			72959	0.03	0.05	0.04	0.05	0.03	0.04	0.04
shoe_size	QTL	morphology			72600	0.03	0.05	0.04	0.05	0.03	0.04	0.04
arch_height	QTL	morphology			71496	0.03	0.06	0.04	0.05	0.03	0.04	0.04
unibrow	QTL	morphology			70868	0.03	0.06	0.04	0.05	0.03	0.04	0.04
joints_dislocated	QTL	morphology			70258	0.03	0.06	0.04	0.05	0.04	0.04	0.04
nose_degree_upturned	QTL	morphology			68536	0.03	0.06	0.05	0.05	0.04	0.05	0.04
nose_qtl	QTL	morphology			68536	0.03	0.06	0.05	0.05	0.04	0.05	0.04
nose_size	QTL	morphology			68536	0.03	0.06	0.05	0.05	0.04	0.05	0.04
feet_face_outward_degree	QTL	morphology			68183	0.03	0.06	0.05	0.05	0.04	0.05	0.04
shoe_size_normalized	QTL	morphology			66501	0.03	0.06	0.05	0.05	0.04	0.05	0.04
beighton_hypermobility_qtl	QTL	morphology			65558	0.03	0.06	0.05	0.05	0.04	0.05	0.04
face_overall_width	QTL	morphology			48407	0.03	0.07	0.05	0.06	0.04	0.05	0.05
cup_size	QTL	morphology			35178	0.04	0.08	0.06	0.07	0.05	0.06	0.06
face_chin_width	QTL	morphology			22190	0.05	0.1	0.08	0.08	0.06	0.08	0.08
iqb.back_pain_frequency	QTL	musculoskeletal			54495	0.03	0.06	0.05	0.05	0.04	0.05	0.05
leg_jiggle	QTL	neurological			117745	0.02	0.04	0.03	0.04	0.03	0.03	0.03
iqb.prosopagnosia	QTL	neurological			66401	0.03	0.06	0.05	0.05	0.04	0.05	0.04
iqb.bedwetting_frequency	QTL	neurological			52847	0.03	0.06	0.05	0.05	0.04	0.05	0.05
updrs	QTL	parkinson			8109	0.08	0.16	0.13	0.14	0.1	0.13	0.13
urine_control	QTL	parkinson			8092	0.08	0.16	0.13	0.14	0.1	0.13	0.13
lightheaded	QTL	parkinson			8091	0.08	0.16	0.13	0.14	0.1	0.13	0.13
updrs_constipation	QTL	parkinson			8069	0.08	0.16	0.13	0.14	0.1	0.13	0.13
updrs_daytime_sleepiness	QTL	parkinson			8069	0.08	0.16	0.13	0.14	0.1	0.13	0.13
updrs_pain	QTL	parkinson			8069	0.08	0.16	0.13	0.14	0.1	0.13	0.13
updrs_sleep	QTL	parkinson			8069	0.08	0.16	0.13	0.14	0.1	0.13	0.13
updrs_fatigue	QTL	parkinson			8056	0.08	0.16	0.13	0.14	0.1	0.13	0.13
updrs_excess_saliva	QTL	parkinson			8055	0.08	0.16	0.13	0.14	0.1	0.13	0.13
updrs_speech_problems	QTL	parkinson			8055	0.08	0.16	0.13	0.14	0.1	0.13	0.13
tremor	QTL	parkinson			8052	0.08	0.16	0.13	0.14	0.1	0.13	0.13
updrs_problems_dressing	QTL	parkinson			8048	0.08	0.16	0.13	0.14	0.1	0.13	0.13
updrs_problems_handwriting	QTL	parkinson			8048	0.08	0.16	0.13	0.14	0.1	0.13	0.13
updrs_problems_hobbies	QTL	parkinson			8048	0.08	0.16	0.13	0.14	0.1	0.13	0.13
updrs_balance_problems	QTL	parkinson			8040	0.08	0.17	0.13	0.14	0.1	0.13	0.13
updrs_problems_getting_up	QTL	parkinson			8040	0.08	0.17	0.13	0.14	0.1	0.13	0.13
iqb.recharge_by_socializing	QTL	personality			125570	0.02	0.04	0.03	0.04	0.03	0.03	0.03
iqb.cut_off_freeway_anger	QTL	personality			117653	0.02	0.04	0.03	0.04	0.03	0.03	0.03
iqb.travel_preferences	QTL	personality			115927	0.02	0.04	0.03	0.04	0.03	0.03	0.03
iqb.social_support	QTL	personality			109862	0.02	0.04	0.04	0.04	0.03	0.04	0.03
iqb.forgiveness_comes_easily	QTL	personality			109349	0.02	0.04	0.04	0.04	0.03	0.04	0.03
iqb.desk_clean	QTL	personality			107690	0.02	0.05	0.04	0.04	0.03	0.04	0.03
iqb.monogamy	QTL	personality			102689	0.02	0.05	0.04	0.04	0.03	0.04	0.04
extraversion_combined	QTL	personality			101456	0.02	0.05	0.04	0.04	0.03	0.04	0.04
iqb.apology_prone	QTL	personality			101181	0.02	0.05	0.04	0.04	0.03	0.04	0.04
iqb.nail_biting_frequency	QTL	personality			91065	0.02	0.05	0.04	0.04	0.03	0.04	0.04
mind_in_eyes_qt	QTL	personality			89780	0.02	0.05	0.04	0.04	0.03	0.04	0.04
amount_of_stress	QTL	personality			86605	0.02	0.05	0.04	0.04	0.03	0.04	0.04
community_standing	QTL	personality			85233	0.02	0.05	0.04	0.04	0.03	0.04	0.04
iqb.coffee_spilled_anger	QTL	personality			84521	0.02	0.05	0.04	0.04	0.03	0.04	0.04
iqb.cynicism	QTL	personality			79973	0.02	0.05	0.04	0.04	0.03	0.04	0.04
ability_handle_stress	QTL	personality			77135	0.02	0.05	0.04	0.05	0.03	0.04	0.04
is_depressed_often_feels_sad	QTL	personality			68141	0.03	0.06	0.05	0.05	0.04	0.05	0.04
is_helpful_and_unselfish_with_others	QTL	personality			68141	0.03	0.06	0.05	0.05	0.04	0.05	0.04
is_original_comes_up_with_new_ideas	QTL	personality			68141	0.03	0.06	0.05	0.05	0.04	0.05	0.04
is_reserved	QTL	personality			68141	0.03	0.06	0.05	0.05	0.04	0.05	0.04
is_talkative	QTL	personality			68141	0.03	0.06	0.05	0.05	0.04	0.05	0.04
tends_to_find_fault_with_others	QTL	personality			68141	0.03	0.06	0.05	0.05	0.04	0.05	0.04
can_be_somewhat_careless	QTL	personality			68130	0.03	0.06	0.05	0.05	0.04	0.05	0.04
does_a_thorough_job	QTL	personality			68130	0.03	0.06	0.05	0.05	0.04	0.05	0.04
worries_a_lot	QTL	personality			67991	0.03	0.06	0.05	0.05	0.04	0.05	0.04
is_full_of_energy	QTL	personality			67873	0.03	0.06	0.05	0.05	0.04	0.05	0.04
is_ingenious_a_deep_thinker	QTL	personality			67873	0.03	0.06	0.05	0.05	0.04	0.05	0.04
is_relaxed_handles_stress_well	QTL	personality			67873	0.03	0.06	0.05	0.05	0.04	0.05	0.04
personality_activity	QTL	personality			67873	0.03	0.06	0.05	0.05	0.04	0.05	0.04
starts_quarrels_with_others	QTL	personality			67873	0.03	0.06	0.05	0.05	0.04	0.05	0.04
can_be_tense	QTL	personality			67862	0.03	0.06	0.05	0.05	0.04	0.05	0.04
generates_a_lot_of_enthusiasm	QTL	personality			67862	0.03	0.06	0.05	0.05	0.04	0.05	0.04
values_artistic_aesthetic_experiences	QTL	personality			67825	0.03	0.06	0.05	0.05	0.04	0.05	0.04
is_emotionally_stable_not_easily_upset	QTL	personality			67709	0.03	0.06	0.05	0.05	0.04	0.05	0.04
is_generally_trusting	QTL	personality			67709	0.03	0.06	0.05	0.05	0.04	0.05	0.04
personality_compliance	QTL	personality			67709	0.03	0.06	0.05	0.05	0.04	0.05	0.04
personality_order	QTL	personality			67709	0.03	0.06	0.05	0.05	0.04	0.05	0.04
tends_to_be_disorganized	QTL	personality			67709	0.03	0.06	0.05	0.05	0.04	0.05	0.04
tends_to_be_lazy	QTL	personality			67709	0.03	0.06	0.05	0.05	0.04	0.05	0.04
tends_to_be_quiet	QTL	personality			67709	0.03	0.06	0.05	0.05	0.04	0.05	0.04
has_a_forgiving_nature	QTL	personality			67697	0.03	0.06	0.05	0.05	0.04	0.05	0.04
has_an_active_imagination	QTL	personality			67697	0.03	0.06	0.05	0.05	0.04	0.05	0.04
is_considerate_and_kind_to_almost_everyone	QTL	personality			67543	0.03	0.06	0.05	0.05	0.04	0.05	0.04
is_inventive	QTL	personality			67543	0.03	0.06	0.05	0.05	0.04	0.05	0.04
is_sometimes_shy_inhibited	QTL	personality			67543	0.03	0.06	0.05	0.05	0.04	0.05	0.04
perseveres_until_the_task_is_finished	QTL	personality			67543	0.03	0.06	0.05	0.05	0.04	0.05	0.04
personality_altruism	QTL	personality			67543	0.03	0.06	0.05	0.05	0.04	0.05	0.04
personality_assertiveness	QTL	personality			67543	0.03	0.06	0.05	0.05	0.04	0.05	0.04
personality_depression	QTL	personality			67543	0.03	0.06	0.05	0.05	0.04	0.05	0.04
can_be_cold_and_aloof	QTL	personality			67531	0.03	0.06	0.05	0.05	0.04	0.05	0.04
can_be_moody	QTL	personality			67531	0.03	0.06	0.05	0.05	0.04	0.05	0.04
has_an_assertive_personality	QTL	personality			67531	0.03	0.06	0.05	0.05	0.04	0.05	0.04
is_outgoing_sociable	QTL	personality			67383	0.03	0.06	0.05	0.05	0.04	0.05	0.04
is_sometimes_rude_to_others	QTL	personality			67383	0.03	0.06	0.05	0.05	0.04	0.05	0.04
likes_to_reflect_play_with_ideas	QTL	personality			67383	0.03	0.06	0.05	0.05	0.04	0.05	0.04
makes_plans_and_follows_through_with_them	QTL	personality			67383	0.03	0.06	0.05	0.05	0.04	0.05	0.04
personality_anxiety	QTL	personality			67383	0.03	0.06	0.05	0.05	0.04	0.05	0.04
personality_extraversion	QTL	personality			67383	0.03	0.06	0.05	0.05	0.04	0.05	0.04
personality_ideas	QTL	personality			67383	0.03	0.06	0.05	0.05	0.04	0.05	0.04
personality_neuroticism	QTL	personality			67383	0.03	0.06	0.05	0.05	0.04	0.05	0.04
prefers_work_that_is_routine	QTL	personality			67383	0.03	0.06	0.05	0.05	0.04	0.05	0.04
remains_calm_in_tense_situations	QTL	personality			67383	0.03	0.06	0.05	0.05	0.04	0.05	0.04
does_things_efficiently	QTL	personality			67371	0.03	0.06	0.05	0.05	0.04	0.05	0.04
gets_nervous_easily	QTL	personality			67371	0.03	0.06	0.05	0.05	0.04	0.05	0.04
is_easily_distracted	QTL	personality			67320	0.03	0.06	0.05	0.05	0.04	0.05	0.04
likes_to_cooperate_with_others	QTL	personality			67320	0.03	0.06	0.05	0.05	0.04	0.05	0.04
personality_aesthetics	QTL	personality			67320	0.03	0.06	0.05	0.05	0.04	0.05	0.04
personality_agreeableness	QTL	personality			67320	0.03	0.06	0.05	0.05	0.04	0.05	0.04
personality_conscientiousness	QTL	personality			67320	0.03	0.06	0.05	0.05	0.04	0.05	0.04
personality_openness	QTL	personality			67320	0.03	0.06	0.05	0.05	0.04	0.05	0.04
personality_self_discipline	QTL	personality			67320	0.03	0.06	0.05	0.05	0.04	0.05	0.04
appreciates_art_music_or_literature	QTL	personality			67308	0.03	0.06	0.05	0.05	0.04	0.05	0.04
has_few_artistic_interests	QTL	personality			67308	0.03	0.06	0.05	0.05	0.04	0.05	0.04
iqb.adventurous	QTL	personality			66381	0.03	0.06	0.05	0.05	0.04	0.05	0.04
iqb.punctuality	QTL	personality			65906	0.03	0.06	0.05	0.05	0.04	0.05	0.04
life_satisfaction	QTL	personality			65622	0.03	0.06	0.05	0.05	0.04	0.05	0.04
iqb.life_satisfaction	QTL	personality			65525	0.03	0.06	0.05	0.05	0.04	0.05	0.04
iqb.religious	QTL	personality			64583	0.03	0.06	0.05	0.05	0.04	0.05	0.04
iqb.self_rated_attractiveness	QTL	personality			63794	0.03	0.06	0.05	0.05	0.04	0.05	0.04
iqb.se_satisfaction_with_self	QTL	personality			63587	0.03	0.06	0.05	0.05	0.04	0.05	0.04
iqb.se_failure	QTL	personality			63510	0.03	0.06	0.05	0.05	0.04	0.05	0.04
iqb.se_positive_attitude	QTL	personality			63458	0.03	0.06	0.05	0.05	0.04	0.05	0.04
iqb.shyness	QTL	personality			63282	0.03	0.06	0.05	0.05	0.04	0.05	0.04
iqb.self_rated_empathy	QTL	personality			62658	0.03	0.06	0.05	0.05	0.04	0.05	0.05
iqb.political_views	QTL	personality			62630	0.03	0.06	0.05	0.05	0.04	0.05	0.05
iqb.extroversion	QTL	personality			60201	0.03	0.06	0.05	0.05	0.04	0.05	0.05
iqb.ability_handle_stress	QTL	personality			59703	0.03	0.06	0.05	0.05	0.04	0.05	0.05
iqb.car_accidents	QTL	personality			58641	0.03	0.06	0.05	0.05	0.04	0.05	0.05
iqb.friends_say_extroverted	QTL	personality			58001	0.03	0.06	0.05	0.05	0.04	0.05	0.05
iqb.interruptions_anger	QTL	personality			56560	0.03	0.06	0.05	0.05	0.04	0.05	0.05
iqb.hothead	QTL	personality			56257	0.03	0.06	0.05	0.05	0.04	0.05	0.05
iqb.heated_argments_frequency	QTL	personality			55750	0.03	0.06	0.05	0.05	0.04	0.05	0.05
iqb.let_people_have_it	QTL	personality			55226	0.03	0.06	0.05	0.05	0.04	0.05	0.05
iqb.criticized_anger	QTL	personality			53993	0.03	0.06	0.05	0.05	0.04	0.05	0.05
systemizing_qt	QTL	personality			52995	0.03	0.06	0.05	0.05	0.04	0.05	0.05
perceived_stress_qt	QTL	personality			49040	0.03	0.07	0.05	0.06	0.04	0.05	0.05
empathy_qt	QTL	personality			48984	0.03	0.07	0.05	0.06	0.04	0.05	0.05
optimist_qt	QTL	personality			48104	0.03	0.07	0.05	0.06	0.04	0.05	0.05
freckle_combined_qt	QTL	pigmentation			143031	0.02	0.04	0.03	0.03	0.02	0.03	0.03
red_hair_amount	QTL	pigmentation			111071	0.02	0.04	0.04	0.04	0.03	0.04	0.03
haircolor_rough	QTL	pigmentation			108227	0.02	0.04	0.04	0.04	0.03	0.04	0.03
haircolor	QTL	pigmentation			106970	0.02	0.05	0.04	0.04	0.03	0.04	0.03
eyecolor	QTL	pigmentation			106818	0.02	0.05	0.04	0.04	0.03	0.04	0.03
eyecolor_simple	QTL	pigmentation			106818	0.02	0.05	0.04	0.04	0.03	0.04	0.03
eye_image	QTL	pigmentation			77442	0.02	0.05	0.04	0.05	0.03	0.04	0.04
hair_image	QTL	pigmentation			77174	0.02	0.05	0.04	0.05	0.03	0.04	0.04
freckle_sum	QTL	pigmentation			76887	0.02	0.05	0.04	0.05	0.03	0.04	0.04
hair_image_young	QTL	pigmentation			73637	0.02	0.05	0.04	0.05	0.03	0.04	0.04
hair_image_change	QTL	pigmentation			73035	0.03	0.05	0.04	0.05	0.03	0.04	0.04
eye_image_blue_v_green_qt	QTL	pigmentation			61865	0.03	0.06	0.05	0.05	0.04	0.05	0.05
eyecolor_herc2_blue	QTL	pigmentation			60541	0.03	0.06	0.05	0.05	0.04	0.05	0.05
iqb.gray_amount	QTL	pigmentation			59681	0.03	0.06	0.05	0.05	0.04	0.05	0.05
iqb.age_gray	QTL	pigmentation			59451	0.03	0.06	0.05	0.05	0.04	0.05	0.05
freckle_change	QTL	pigmentation			55195	0.03	0.06	0.05	0.05	0.04	0.05	0.05
skincolor_image	QTL	pigmentation			41468	0.03	0.07	0.06	0.06	0.05	0.06	0.06
eyecolor_herc2_green	QTL	pigmentation			41320	0.03	0.07	0.06	0.06	0.05	0.06	0.06
skincolor_text	QTL	pigmentation			40797	0.03	0.07	0.06	0.06	0.05	0.06	0.06
tanning	QTL	pigmentation			38565	0.03	0.08	0.06	0.06	0.05	0.06	0.06
eye_image_brown_qt	QTL	pigmentation			36608	0.04	0.08	0.06	0.07	0.05	0.06	0.06
skin_type	QTL	pigmentation			22668	0.04	0.1	0.08	0.08	0.06	0.08	0.07
spf	QTL	pigmentation			19757	0.05	0.11	0.08	0.09	0.07	0.08	0.08
eyecolor_herc2_brown	QTL	pigmentation			7969	0.08	0.17	0.13	0.14	0.1	0.13	0.13
morning_sickness_pregnancy_qtl	QTL	pregnancy			42118	0.03	0.07	0.06	0.06	0.05	0.06	0.05
varicose_veins_severity	QTL	pregnancy			40921	0.03	0.07	0.06	0.06	0.05	0.06	0.06
number_of_pregnancies	QTL	reproductive			98904	0.02	0.05	0.04	0.04	0.03	0.04	0.04
age_first_menses	QTL	reproductive			88983	0.02	0.05	0.04	0.04	0.03	0.04	0.04
age_voice_deepened	QTL	reproductive			62812	0.03	0.06	0.05	0.05	0.04	0.05	0.04
number_children_women	QTL	reproductive			59557	0.03	0.06	0.05	0.05	0.04	0.05	0.05
age_at_first_birth	QTL	reproductive			37671	0.03	0.08	0.06	0.07	0.05	0.06	0.06
number_children_men	QTL	reproductive			35177	0.04	0.08	0.06	0.07	0.05	0.06	0.06
proportion_male_offspring_fathers	QTL	reproductive			17826	0.05	0.11	0.09	0.09	0.07	0.09	0.08
proportion_male_offspring_mothers	QTL	reproductive			17652	0.05	0.11	0.09	0.1	0.07	0.09	0.08
iqb.hot_flashes_severity	QTL	reproductive			12236	0.06	0.13	0.11	0.11	0.08	0.11	0.1
age_at_menopause	QTL	reproductive			5228	0.09	0.2	0.16	0.17	0.13	0.16	0.16
iqb.bronchitis_frequency	QTL	respiratory			85377	0.02	0.05	0.04	0.04	0.03	0.04	0.04
motionsick_combined	QTL	sensation			117216	0.02	0.04	0.03	0.04	0.03	0.03	0.03
carsick	QTL	sensation			114821	0.02	0.04	0.04	0.04	0.03	0.04	0.03
iqb.ability_to_smell	QTL	sensation			100781	0.02	0.05	0.04	0.04	0.03	0.04	0.04
planesick	QTL	sensation			69687	0.03	0.06	0.05	0.05	0.04	0.05	0.04
boatsick	QTL	sensation			68198	0.03	0.06	0.05	0.05	0.04	0.05	0.04
iqb.read_in_car	QTL	sensation			56323	0.03	0.06	0.05	0.05	0.04	0.05	0.05
klein_sexual_identity_qt	QTL	sexual_orientation			67888	0.03	0.06	0.05	0.05	0.04	0.05	0.04
klein_sexual_attraction_qt	QTL	sexual_orientation			67868	0.03	0.06	0.05	0.05	0.04	0.05	0.04
klein_gender_socialize_with_qt	QTL	sexual_orientation			67852	0.03	0.06	0.05	0.05	0.04	0.05	0.04
klein_sexual_community_preference_qt	QTL	sexual_orientation			67782	0.03	0.06	0.05	0.05	0.04	0.05	0.04
klein_emotional_attraction_qt	QTL	sexual_orientation			67657	0.03	0.06	0.05	0.05	0.04	0.05	0.04
klein_sexual_fantasies_qt	QTL	sexual_orientation			67551	0.03	0.06	0.05	0.05	0.04	0.05	0.04
klein_sexual_partners_qt	QTL	sexual_orientation			66317	0.03	0.06	0.05	0.05	0.04	0.05	0.04
iqb.shampoo_type	QTL	skin			150820	0.02	0.04	0.03	0.03	0.02	0.03	0.03
iqb.dry_skin_frequency	QTL	skin			91836	0.02	0.05	0.04	0.04	0.03	0.04	0.04
iqb.sweat_during_workout	QTL	skin			68680	0.03	0.06	0.05	0.05	0.04	0.05	0.04
iqb.dandruff_frequency	QTL	skin			66980	0.03	0.06	0.05	0.05	0.04	0.05	0.04
iqb.acne_as_teenager	QTL	skin			58845	0.03	0.06	0.05	0.05	0.04	0.05	0.05
stretch_marks_qtl	QTL	skin			41889	0.03	0.07	0.06	0.06	0.05	0.06	0.06
forehead_wrinkles	QTL	skin			22927	0.04	0.1	0.08	0.08	0.06	0.08	0.07
brow_wrinkles	QTL	skin			22723	0.04	0.1	0.08	0.08	0.06	0.08	0.07
next_to_eye_wrinkles	QTL	skin			22682	0.04	0.1	0.08	0.08	0.06	0.08	0.07
lip_height	QTL	skin			22590	0.04	0.1	0.08	0.08	0.06	0.08	0.07
under_eye_wrinkles	QTL	skin			22526	0.05	0.1	0.08	0.08	0.06	0.08	0.08
sagging	QTL	skin			22318	0.05	0.1	0.08	0.08	0.06	0.08	0.08
overall_wrinkling_sagging	QTL	skin			20938	0.05	0.1	0.08	0.09	0.06	0.08	0.08
age_spots	QTL	skin			20830	0.05	0.1	0.08	0.09	0.06	0.08	0.08
forehead_wrinkles_premenopausal	QTL	skin			13664	0.06	0.13	0.1	0.11	0.08	0.1	0.1
brow_wrinkles_premenopausal	QTL	skin			13306	0.06	0.13	0.1	0.11	0.08	0.1	0.1
next_to_eye_wrinkles_premenopausal	QTL	skin			13274	0.06	0.13	0.1	0.11	0.08	0.1	0.1
lip_height_premenopausal	QTL	skin			13248	0.06	0.13	0.1	0.11	0.08	0.1	0.1
overall_wrinkling_sagging_premenopausal	QTL	skin			12456	0.06	0.13	0.11	0.11	0.08	0.11	0.1
forehead_wrinkles_postmenopausal	QTL	skin			12279	0.06	0.13	0.11	0.11	0.08	0.11	0.1
next_to_eye_wrinkles_postmenopausal	QTL	skin			12036	0.06	0.13	0.11	0.12	0.08	0.11	0.1
brow_wrinkles_postmenopausal	QTL	skin			12010	0.06	0.14	0.11	0.12	0.08	0.11	0.1
under_eye_wrinkles_postmenopausal	QTL	skin			11963	0.06	0.14	0.11	0.12	0.08	0.11	0.1
lip_height_postmenopausal	QTL	skin			11907	0.06	0.14	0.11	0.12	0.09	0.11	0.1
sagging_postmenopausal	QTL	skin			11812	0.06	0.14	0.11	0.12	0.09	0.11	0.1
age_spots_postmenopausal	QTL	skin			11107	0.06	0.14	0.11	0.12	0.09	0.11	0.11
overall_wrinkling_sagging_postmenopausal	QTL	skin			10885	0.06	0.14	0.11	0.12	0.09	0.11	0.11
iqb.sleep_needed	QTL	sleep			69360	0.03	0.06	0.05	0.05	0.04	0.05	0.04
iqb.talk_in_sleep	QTL	sleep			64318	0.03	0.06	0.05	0.05	0.04	0.05	0.04
iqb.avg_sleep	QTL	sleep			60909	0.03	0.06	0.05	0.05	0.04	0.05	0.05
iqb.pee_middle_night	QTL	sleep			59872	0.03	0.06	0.05	0.05	0.04	0.05	0.05
iqb.daytime_sleepiness	QTL	sleep			55655	0.03	0.06	0.05	0.05	0.04	0.05	0.05
number_of_cavities	QTL	teeth			117146	0.02	0.04	0.03	0.04	0.03	0.03	0.03
iqb.number_wisdom_teeth_removed	QTL	teeth			83919	0.02	0.05	0.04	0.04	0.03	0.04	0.04
iqb.flossing_frequency	QTL	teeth			60973	0.03	0.06	0.05	0.05	0.04	0.05	0.05
iqb.number_wisdom_teeth_grew_in	QTL	teeth			58199	0.03	0.06	0.05	0.05	0.04	0.05	0.05
myopia_survival	Survival	eyes			139384	NA	NA	NA	NA	NA	NA	NA
male_pattern_grade_survival	Survival	hair			27351	NA	NA	NA	NA	NA	NA	NA
female_pattern_grade_survival	Survival	hair			22678	NA	NA	NA	NA	NA	NA	NA
age_gray_survival	Survival	pigmentation			59413	NA	NA	NA	NA	NA	NA	NA
