# Supplementary material for: Phenome-wide association study using research participants’ self-reported data provides insight into the Th17 and IL-17 pathway
Source: PLoS One. 2017 Nov 1;12(11):e0186405. doi: 10.1371/journal.pone.0186405 (PMC5665418; doi:10.1371/journal.pone.0186405)
Supplement: S8 Table — Summary of the proportion of traits with 80% power to detect small, moderate and large effects for each variant. (XLSX) [file pone.0186405.s009.xlsx]

## Sheet: S8 Table
Proportion of binary & continuous traits with 80% power to identify effects	Variant	rs number	MAF	Small Effects (OR>1.15 & B>0.06)	Moderate Effects (OR>1.5 and B>0.11)	Large Effects (OR>2.0 and B>0.15)
IL17A	promotor	rs2275913	0.35	0.716	0.9448	0.9808
IL17F	His161Arg	rs763780	0.05	0.2624	0.7824	0.8912
IL17RB	Q484STOP	rs1043261	0.08	0.4624	0.8344	0.9408
IL23R	Arg381Gln	rs11209026	0.07	0.4344	0.8208	0.9336
RORC	reg region	rs4845604	0.14	0.5808	0.8984	0.9656
TRAF3IP2	Asp10Asn	rs33980500	0.08	0.4624	0.8344	0.9408
TYK2	Ile684Ser	rs12720356	0.09	0.4968	0.8472	0.9456
