# Supplementary material for: Phenome-wide association study using research participants’ self-reported data provides insight into the Th17 and IL-17 pathway
Source: PLoS One. 2017 Nov 1;12(11):e0186405. doi: 10.1371/journal.pone.0186405 (PMC5665418; doi:10.1371/journal.pone.0186405)
Supplement: S9 Table — The number of cases for phenotypes of interest in a PheWAS [7]. (XLSX) [file pone.0186405.s010.xlsx]

## Sheet: S9 Table
The PheWAS catalog contains the PheWAS results for 3,144 single-nucleotide polymorphisms (SNPs) present in the NHGRI GWAS Catalogas of 4/17/2012 in 13,835 European-ancestry individuals from five sites of the Electronic Medical Records and Genomics (eMERGE) network. A total of 1,358 EMR-derived phenotypes were analyzed for each SNP. This PheWAS replicated 66% (51/77) of sufficiently powered prior …
Phenotypes		EMERGE		23andMe
Phenotypes relevant for Ile684Ser TYK2 variant	N	OR	p-value	OR	p-value
Acute and chronic tonsillitus	146	ns
acute tonsillitus	84	ns
streptococcus infection	183	ns
acne	262	ns
chronic tonsillitis and adenoiditis	57	ns
ulcerative colitis	110	ns
Crohn's disease	110	ns
Phenotypes relevant for Arg381Gln IL23R variant
Psoriasis & related disorders	368	0.6917	0.0416	0.822	7.64e-20
ulcerative colitis	110	ns
Crohn's disease	110	ns
ns - p>0.05
