# Supplementary material for: Phenome-wide association study using research participants’ self-reported data provides insight into the Th17 and IL-17 pathway
Source: PLoS One. 2017 Nov 1;12(11):e0186405. doi: 10.1371/journal.pone.0186405 (PMC5665418; doi:10.1371/journal.pone.0186405)
Supplement: S10 Table — Minor allele frequencies for all variants for each genotyping array. (XLSX) [file pone.0186405.s011.xlsx]

## Sheet: S10 Table
MAF across genotyping assays
					The V1 and V2 platforms were variants of the Illumina HumanHap550+ BeadChip, including about 25,000 custom SNPs selected by 23andMe, with a total of about 560,000 SNPs. The V3 platform was based on the Illumina OmniExpress+ BeadChip, with custom content to improve the overlap with the V2 array, with a total of about 950,000 SNPs. The V4 platform is a fully custom array, including a lower redundan…
	v2	v3	v4
rs11209026	0.068	0.067	0.068
rs33980500	0.077	0.079	0.077
rs12720356	0.086	0.089	0.086
rs763780	0.046	0.047	0.046
rs4845604	0.142	0.142	0.13
rs1043261	0.08	0.08	0.08
rs2275913	0.343	0.348	0.349
